# Supplementary material for: RNA switch model for localization and translation of the myelin basic protein mRNA
Source: bioRxiv. 2025 Nov 20:2025.11.19.689361. Preprint. [Version 1] doi: 10.1101/2025.11.19.689361 (PMC12667860; doi:10.1101/2025.11.19.689361)
Supplement: Supplement 2 [file media-2.csv]

	baseMean	log2FoldChange	lfcSE	stat	pvalue	padj	nl10padj
>tr|A6KQR9|A6KQR9_RAT Tubulin beta chain OS=Rattus norvegicus OX=10116 GN=Tubb4a PE=1 SV=1	919.141380432361	0.197410688294514	0.175408286541899	-1.1254353610447	0.26040459377517	0.998546411628219	0.000631744668491667
>tr|A0A8I6A239|A0A8I6A239_RAT Acetyl-CoA carboxylase 1 OS=Rattus norvegicus OX=10116 GN=Acaca PE=1 SV=1	537.759579649294	-0.192572532574538	0.180942963143701	1.06427201825805	0.287205490172384	0.998546411628219	0.000631744668491667
>tr|G3V7C6|G3V7C6_RAT Tubulin beta chain OS=Rattus norvegicus OX=10116 GN=Tubb4b PE=1 SV=3	143.683317687331	-0.354610921419154	0.271082011066975	1.30813151349811	0.190828706329975	0.943841476537569	0.0251009417678068
>sp|P68370|TBA1A_RAT Tubulin alpha-1A chain OS=Rattus norvegicus OX=10116 GN=Tuba1a PE=1 SV=1	475.920757014514	0.165838913679691	0.181560686198891	-0.913407616767999	0.361028201122884	0.998546411628219	0.000631744668491667
>sp|P60711|ACTB_RAT Actin, cytoplasmic 1 OS=Rattus norvegicus OX=10116 GN=Actb PE=1 SV=1	374.028527781995	0.0995206517784763	0.222073361275099	-0.448143132553357	0.654049900908861	0.998546411628219	0.000631744668491667
>sp|P13233|CN37_RAT 2',3'-cyclic-nucleotide 3'-phosphodiesterase OS=Rattus norvegicus OX=10116 GN=Cnp PE=1 SV=2	421.329372630227	0.165940851828041	0.186525701736575	-0.889640678378975	0.373658856394585	0.998546411628219	0.000631744668491667
>tr|M0R9X8|M0R9X8_RAT Dynein cytoplasmic 1 heavy chain 1 OS=Rattus norvegicus OX=10116 GN=Dync1h1 PE=1 SV=3	359.979875440752	0.299652106213466	0.192689255589034	-1.55510542244536	0.119920963756787	0.748838770019211	0.125611678733723
>tr|A0A8I6G8C4|A0A8I6G8C4_RAT Glutamyl-prolyl-tRNA synthetase OS=Rattus norvegicus OX=10116 GN=Eprs1 PE=1 SV=1	299.421127647861	0.679610120408728	0.200286924699503	-3.39318266246471	0.000690855533769662	0.0165350428867034	1.78159467432545
>sp|Q05962|ADT1_RAT ADP/ATP translocase 1 OS=Rattus norvegicus OX=10116 GN=Slc25a4 PE=1 SV=3	274.042785854439	0.208184474076925	0.196667615612589	-1.0585600147155	0.289800205174131	0.998546411628219	0.000631744668491667
>sp|Q8VHQ7|SYTL4_RAT Synaptotagmin-like protein 4 OS=Rattus norvegicus OX=10116 GN=Sytl4 PE=1 SV=1	153.347258702364	-0.403425566703742	0.232404566633347	1.73587624609892	0.082585718720714	0.576867408377525	0.238923996943458
>tr|F1LS86|F1LS86_RAT isoleucine--tRNA ligase OS=Rattus norvegicus OX=10116 GN=Iars1 PE=3 SV=2	157.260312693631	0.830397593950266	0.242026916508465	-3.43101340102899	0.000601330893488434	0.0156346032306993	1.80591313564934
>sp|P15999|ATPA_RAT ATP synthase subunit alpha, mitochondrial OS=Rattus norvegicus OX=10116 GN=Atp5f1a PE=1 SV=2	206.055326380277	0.0299880321060347	0.210874231796818	-0.142208139185677	0.886915602990657	0.998546411628219	0.000631744668491667
>tr|D4ACB8|D4ACB8_RAT T-complex protein 1 subunit theta OS=Rattus norvegicus OX=10116 GN=Cct8 PE=3 SV=1	161.542232689198	0.996115199361088	0.226900474305719	-4.39009747515534	1.13299861535468e-05	0.00106048670397198	2.97449477215241
>sp|P62630|EF1A1_RAT Elongation factor 1-alpha 1 OS=Rattus norvegicus OX=10116 GN=Eef1a1 PE=2 SV=1	184.447373248251	0.00322980938358299	0.229862257012997	-0.0140510644311665	0.988789241523253	0.998546411628219	0.000631744668491667
>tr|A0A0G2JZ52|A0A0G2JZ52_RAT Heterogeneous nuclear ribonucleoprotein U OS=Rattus norvegicus OX=10116 GN=Hnrnpu PE=1 SV=1	167.304507214757	-0.56083531912724	0.225538219685175	2.48665312650822	0.0128951061650875	0.147192919152706	0.832113081621296
>tr|Q5PPJ6|Q5PPJ6_RAT leucine--tRNA ligase OS=Rattus norvegicus OX=10116 GN=Lars1 PE=1 SV=1	150.347505546614	0.856008884294646	0.231465330951526	-3.6982164057818	0.000217119748297002	0.00725800301449979	2.1391828557579
>sp|Q68FQ0|TCPE_RAT T-complex protein 1 subunit epsilon OS=Rattus norvegicus OX=10116 GN=Cct5 PE=1 SV=1	157.223150623033	1.10858644851014	0.232732172235179	-4.76335711501844	1.90398445322741e-06	0.000445532362055214	3.35112074471005
>sp|Q5XIT9|MCCB_RAT Methylcrotonoyl-CoA carboxylase beta chain, mitochondrial OS=Rattus norvegicus OX=10116 GN=Mccc2 PE=2 SV=1	146.126283789872	-0.149333057681978	0.227858652131364	0.655375849392304	0.512225796690963	0.998546411628219	0.000631744668491667
>tr|A0A8I5ZKR4|A0A8I5ZKR4_RAT Methionine--tRNA ligase, cytoplasmic OS=Rattus norvegicus OX=10116 GN=Mars1 PE=3 SV=1	145.321540708243	0.754760426999132	0.24110905664675	-3.13036945810349	0.0017458657565508	0.0347319376918334	1.45927098676134
>sp|Q5I0C3|MCCA_RAT Methylcrotonoyl-CoA carboxylase subunit alpha, mitochondrial OS=Rattus norvegicus OX=10116 GN=Mccc1 PE=1 SV=1	118.573438519174	-0.226517584103544	0.240288648623336	0.942689491997688	0.345839749722613	0.998546411628219	0.000631744668491667
>tr|F1LM33|F1LM33_RAT Leucine-rich pentatricopeptide repeat containing OS=Rattus norvegicus OX=10116 GN=Lrpprc PE=1 SV=3	164.193478484014	-0.232204835352994	0.220004634040729	1.05545429243098	0.29121760337954	0.998546411628219	0.000631744668491667
>sp|Q64428|ECHA_RAT Trifunctional enzyme subunit alpha, mitochondrial OS=Rattus norvegicus OX=10116 GN=Hadha PE=1 SV=2	133.870237835461	-0.669678248872129	0.232858549028845	2.87590149326737	0.00402875419288317	0.0650157573196318	1.18698137431683
>sp|P07633|PCCB_RAT Propionyl-CoA carboxylase beta chain, mitochondrial OS=Rattus norvegicus OX=10116 GN=Pccb PE=2 SV=1	124.55499654064	-0.20671711436153	0.234380522434885	0.881972239902997	0.377791819399333	0.998546411628219	0.000631744668491667
>sp|P28480|TCPA_RAT T-complex protein 1 subunit alpha OS=Rattus norvegicus OX=10116 GN=Tcp1 PE=1 SV=1	135.625480198001	0.686439924119226	0.237671599532549	-2.88818657958843	0.00387469960771112	0.0647628363003144	1.18867413949553
>sp|P15178|SYDC_RAT Aspartate--tRNA ligase, cytoplasmic OS=Rattus norvegicus OX=10116 GN=Dars1 PE=1 SV=1	133.395031110294	0.641207256989468	0.23787619041661	-2.69555038638577	0.00702724487851545	0.0967279589160362	1.01444797630042
>sp|Q5XIM9|TCPB_RAT T-complex protein 1 subunit beta OS=Rattus norvegicus OX=10116 GN=Cct2 PE=1 SV=3	123.099510346446	1.09223647484398	0.239669828400437	-4.55725479562277	5.18265392469356e-06	0.000808494012252195	3.09232319215271
>sp|Q62764|YBOX3_RAT Y-box-binding protein 3 OS=Rattus norvegicus OX=10116 GN=Ybx3 PE=1 SV=1	113.599153055621	-1.28881400272426	0.794570026205605	1.62202695825172	0.104797576044148	0.671852953269332	0.172725769463752
>sp|P10719|ATPB_RAT ATP synthase subunit beta, mitochondrial OS=Rattus norvegicus OX=10116 GN=Atp5f1b PE=1 SV=2	154.968164900619	0.031116642326996	0.224618762145677	-0.138530913578872	0.889820839639913	0.998546411628219	0.000631744668491667
>sp|P11507|AT2A2_RAT Sarcoplasmic/endoplasmic reticulum calcium ATPase 2 OS=Rattus norvegicus OX=10116 GN=Atp2a2 PE=1 SV=1	152.816426627611	0.147313609803491	0.222257347839653	-0.662806477425303	0.507454504598669	0.998546411628219	0.000631744668491667
>sp|P40329|SYRC_RAT Arginine--tRNA ligase, cytoplasmic OS=Rattus norvegicus OX=10116 GN=Rars1 PE=1 SV=2	133.041354106273	0.591403757608809	0.236443777832514	-2.50124474845657	0.0123757618382659	0.147192919152706	0.832113081621296
>sp|Q6P502|TCPG_RAT T-complex protein 1 subunit gamma OS=Rattus norvegicus OX=10116 GN=Cct3 PE=1 SV=1	124.833623751926	0.840312097411943	0.24809956964349	-3.3869953850361	0.000706625764389035	0.0165350428867034	1.78159467432545
>sp|Q66H61|SYQ_RAT Glutamine--tRNA ligase OS=Rattus norvegicus OX=10116 GN=Qars1 PE=1 SV=1	113.634521272881	0.725415758566134	0.254204097855892	-2.85367452643258	0.00432167824775768	0.0652434006435676	1.18546341056483
>tr|F7ELS2|F7ELS2_RAT Chaperonin containing TCP1 subunit 6A OS=Rattus norvegicus OX=10116 GN=Cct6a PE=1 SV=1	109.308532542913	0.940398949067929	0.249869399720882	-3.76356188520246	0.000167510248984912	0.00653289971041158	2.18489400881603
>sp|Q7TPB1|TCPD_RAT T-complex protein 1 subunit delta OS=Rattus norvegicus OX=10116 GN=Cct4 PE=1 SV=3	99.0057426654057	1.11260303958914	0.267761710963055	-4.15519842470177	3.25005365433772e-05	0.00169002790025561	2.77210612566619
>tr|A0A8I6AR12|A0A8I6AR12_RAT T-complex protein 1 subunit eta OS=Rattus norvegicus OX=10116 GN=Cct7 PE=1 SV=1	96.4925639926547	1.07034112674623	0.256398692594323	-4.17451866043537	2.986167437166e-05	0.00169002790025561	2.77210612566619
>tr|A0A0G2JVH4|A0A0G2JVH4_RAT MICOS complex subunit MIC60 OS=Rattus norvegicus OX=10116 GN=Immt PE=1 SV=2	115.941482742608	0.207517354240565	0.24266931178617	-0.855144611047565	0.392471095300201	0.998546411628219	0.000631744668491667
>tr|A0A8L2QEA3|A0A8L2QEA3_RAT Heat shock protein 90 alpha family class B member 1 OS=Rattus norvegicus OX=10116 GN=Hsp90ab1 PE=1 SV=1	108.998277518822	0.223852283356939	0.268649630595653	-0.833249920577265	0.404703793654808	0.998546411628219	0.000631744668491667
>sp|P62828|RAN_RAT GTP-binding nuclear protein Ran OS=Rattus norvegicus OX=10116 GN=Ran PE=1 SV=3	42.8533426592997	-1.02500251072292	0.345410257853712	2.9674929664568	0.00300239151804495	0.0540430473248091	1.26726017040063
>tr|A0A8W1B2M1|A0A8W1B2M1_RAT Solute carrier family 25 member 12 OS=Rattus norvegicus OX=10116 GN=Slc25a12 PE=1 SV=1	113.72002786411	0.162478361479534	0.24845090187807	-0.653965673907158	0.513133920869822	0.998546411628219	0.000631744668491667
>tr|A0A8I6AKV5|A0A8I6AKV5_RAT Formin-like 2 OS=Rattus norvegicus OX=10116 GN=Fmnl2 PE=3 SV=1	113.679655883573	-0.00380397864840976	0.240730775298407	0.0158017961920091	0.987392515462305	0.998546411628219	0.000631744668491667
>sp|Q09426|CGT_RAT 2-hydroxyacylsphingosine 1-beta-galactosyltransferase OS=Rattus norvegicus OX=10116 GN=Ugt8 PE=1 SV=1	100.437740806341	0.0567154616916019	0.25765901584551	-0.220118288915642	0.825779031605718	0.998546411628219	0.000631744668491667
>sp|Q62764-2|YBOX3_RAT Isoform 2 of Y-box-binding protein 3 OS=Rattus norvegicus OX=10116 GN=Ybx3	23.4330187230686	1.31277100600081	1.03775417604193	-1.265011537711	0.205867191949441	0.993256142601428	0.0029387404536661
>sp|Q63151|ACSL3_RAT Fatty acid CoA ligase Acsl3 OS=Rattus norvegicus OX=10116 GN=Acsl3 PE=1 SV=1	85.4370563201455	0.594175226414957	0.265753972411703	-2.23580938799465	0.0253642597270171	0.232754383377334	0.633102131362034
>tr|F1LRI5|F1LRI5_RAT GCN1 activator of EIF2AK4 OS=Rattus norvegicus OX=10116 GN=Gcn1 PE=1 SV=3	97.6046618946901	0.205817937431164	0.25751402296688	-0.799249435273029	0.424145792232077	0.998546411628219	0.000631744668491667
>sp|Q6MG08|ABCF1_RAT ATP-binding cassette sub-family F member 1 OS=Rattus norvegicus OX=10116 GN=Abcf1 PE=1 SV=1	63.0694572700462	-1.59460039038235	0.330778982573524	4.820742775058	1.43024679429848e-06	0.000445532362055214	3.35112074471005
>tr|A0A8I6GF99|A0A8I6GF99_RAT Solute carrier family 25 member 3 OS=Rattus norvegicus OX=10116 GN=Tmpo PE=1 SV=1	97.71930455869	-0.0766878644509671	0.259425100761634	0.295606956404075	0.767530260506081	0.998546411628219	0.000631744668491667
>sp|Q3KRE8|TBB2B_RAT Tubulin beta-2B chain OS=Rattus norvegicus OX=10116 GN=Tubb2b PE=1 SV=1	91.7346060780349	0.174498305240224	0.261245552079509	-0.667947468774955	0.504167125219943	0.998546411628219	0.000631744668491667
>sp|P02688|MBP_RAT Myelin basic protein OS=Rattus norvegicus OX=10116 GN=Mbp PE=1 SV=3	80.7959529461747	-0.125617362178155	0.274715168512188	0.457264019524215	0.647481288017767	0.998546411628219	0.000631744668491667
>tr|Q5RKJ9|Q5RKJ9_RAT RAB10, member RAS oncogene family OS=Rattus norvegicus OX=10116 GN=Rab10 PE=4 SV=1	66.5904985056086	0.158761689350555	0.292643612478727	-0.542508643895638	0.587468154388583	0.998546411628219	0.000631744668491667
>sp|P05197|EF2_RAT Elongation factor 2 OS=Rattus norvegicus OX=10116 GN=Eef2 PE=1 SV=4	80.2092701142402	-0.0739820810157735	0.293041699100968	0.252462640104618	0.800683487861198	0.998546411628219	0.000631744668491667
>tr|A0A8I6A4P4|A0A8I6A4P4_RAT Dihydrolipoamide acetyltransferase component of pyruvate dehydrogenase complex OS=Rattus norvegicus OX=10116 GN=Dbt PE=1 SV=1	77.0398921202292	-0.00350577424941441	0.280888487071439	0.0124810179511657	0.990041847014222	0.998546411628219	0.000631744668491667
>sp|Q60587|ECHB_RAT Trifunctional enzyme subunit beta, mitochondrial OS=Rattus norvegicus OX=10116 GN=Hadhb PE=1 SV=1	70.0588688621926	-1.11056225325466	0.285827307786587	3.88543089830962	0.000102148546041862	0.00478055195475912	2.3205219575579
>sp|P85834|EFTU_RAT Elongation factor Tu, mitochondrial OS=Rattus norvegicus OX=10116 GN=Tufm PE=1 SV=1	81.4023341840961	-0.0476736133883163	0.269810932949174	0.17669266722152	0.859749800960839	0.998546411628219	0.000631744668491667
>sp|Q64232|TECR_RAT Very-long-chain enoyl-CoA reductase OS=Rattus norvegicus OX=10116 GN=Tecr PE=1 SV=1	92.9272115877579	-0.0671538427320829	0.259062530020989	0.259218663257253	0.795466531932352	0.998546411628219	0.000631744668491667
>tr|A0A8I6A263|A0A8I6A263_RAT Aminoacyl tRNA synthetase complex-interacting multifunctional protein 1 OS=Rattus norvegicus OX=10116 GN=Aimp1 PE=1 SV=1	70.5536339100389	0.921216375983611	0.285073939711532	-3.23149978884705	0.00123142414916396	0.0261957500822152	1.58176916156407
>tr|A0A8I5ZNF1|A0A8I5ZNF1_RAT Coatomer subunit alpha OS=Rattus norvegicus OX=10116 GN=Copa PE=1 SV=1	81.2432540888063	0.149432127433599	0.273813556863576	-0.545744079092665	0.58524186769379	0.998546411628219	0.000631744668491667
>sp|Q8K4K5|L2GL1_RAT Lethal(2) giant larvae protein homolog 1 OS=Rattus norvegicus OX=10116 GN=Llgl1 PE=1 SV=1	81.7251408846726	-0.177815090143804	0.271469479523416	0.655009507720613	0.512461632620233	0.998546411628219	0.000631744668491667
>sp|Q5U2Y1|GTF2I_RAT General transcription factor II-I OS=Rattus norvegicus OX=10116 GN=Gtf2i PE=1 SV=2	24.9057692670682	-0.963516420486504	0.428070954883728	2.25083344126493	0.0243960886201173	0.228347389484298	0.641403948975067
>tr|F1LNT1|F1LNT1_RAT Inositol 1,4,5-trisphosphate receptor OS=Rattus norvegicus OX=10116 GN=Itpr2 PE=1 SV=4	69.7502659470969	0.421817383047903	0.289470950218798	-1.45720108608159	0.145060880900933	0.808196336448057	0.0924831225446938
>sp|Q09073|ADT2_RAT ADP/ATP translocase 2 OS=Rattus norvegicus OX=10116 GN=Slc25a5 PE=1 SV=3	67.4977697407977	-0.120076760815311	0.29731073424056	0.403876305112327	0.68630368133497	0.998546411628219	0.000631744668491667
>tr|A0A8I5Y5B0|A0A8I5Y5B0_RAT Sodium/potassium-transporting ATPase subunit alpha OS=Rattus norvegicus OX=10116 GN=Atp1a1 PE=1 SV=1	73.219171924991	-0.0511261905908563	0.28270547065443	0.18084613103703	0.856488352718182	0.998546411628219	0.000631744668491667
>sp|P32551|QCR2_RAT Cytochrome b-c1 complex subunit 2, mitochondrial OS=Rattus norvegicus OX=10116 GN=Uqcrc2 PE=1 SV=2	74.0951985565508	0.190024636048447	0.27646164815002	-0.687345377993739	0.491865109617385	0.998546411628219	0.000631744668491667
>tr|E9PTX9|E9PTX9_RAT Solute carrier family 12 member 2 OS=Rattus norvegicus OX=10116 GN=Slc12a2 PE=1 SV=1	71.2295813493079	-0.166009492246808	0.28526903929449	0.581940096469536	0.560607031203201	0.998546411628219	0.000631744668491667
>tr|G3V6U3|G3V6U3_RAT Alpha-1,3/1,6-mannosyltransferase ALG2 OS=Rattus norvegicus OX=10116 GN=Alg2 PE=3 SV=1	76.4640490588983	0.0850189328128789	0.271983863738648	-0.312588150062367	0.754593582169071	0.998546411628219	0.000631744668491667
>sp|Q9JIL3|ILF3_RAT Interleukin enhancer-binding factor 3 OS=Rattus norvegicus OX=10116 GN=Ilf3 PE=1 SV=2	31.4568903308719	-0.975529468058937	0.425580577934019	2.2922321145261	0.0218922527309908	0.21344946412716	0.670704931171159
>sp|Q62826|HNRPM_RAT Heterogeneous nuclear ribonucleoprotein M OS=Rattus norvegicus OX=10116 GN=Hnrnpm PE=1 SV=4	59.3685513974167	0.0522251008172669	0.333286846231713	-0.156697155641594	0.875483528857726	0.998546411628219	0.000631744668491667
>sp|Q924S1|PLCD_RAT 1-acyl-sn-glycerol-3-phosphate acyltransferase delta OS=Rattus norvegicus OX=10116 GN=Agpat4 PE=2 SV=1	71.6276565974018	0.0443163525319874	0.281788643643074	-0.157268057218517	0.875033593604862	0.998546411628219	0.000631744668491667
>sp|Q794E4|HNRPF_RAT Heterogeneous nuclear ribonucleoprotein F OS=Rattus norvegicus OX=10116 GN=Hnrnpf PE=1 SV=3	47.7924065081443	1.47606397209105	0.350772816980428	-4.20803409111774	2.57602010063129e-05	0.00169002790025561	2.77210612566619
>sp|P16970|ABCD3_RAT ATP-binding cassette sub-family D member 3 OS=Rattus norvegicus OX=10116 GN=Abcd3 PE=1 SV=3	60.713137869827	-0.543396243313185	0.302102069506834	1.79871738118263	0.0720633980547851	0.543962424026443	0.264431099569468
>sp|Q6AXM7|HBS1L_RAT HBS1-like protein OS=Rattus norvegicus OX=10116 GN=Hbs1l PE=1 SV=1	27.1333651171805	-1.12505172173857	0.4164529833074	2.70150957451091	0.00690254929375863	0.0967279589160362	1.01444797630042
>sp|Q66HF1|NDUS1_RAT NADH-ubiquinone oxidoreductase 75 kDa subunit, mitochondrial OS=Rattus norvegicus OX=10116 GN=Ndufs1 PE=1 SV=1	64.2349893960549	-0.113368193862005	0.288793202993734	0.392558386716827	0.694645679682482	0.998546411628219	0.000631744668491667
>tr|A0A8I6APT3|A0A8I6APT3_RAT Serine/threonine-protein kinase mTOR OS=Rattus norvegicus OX=10116 GN=Mtor PE=1 SV=1	62.0485271584733	0.283192150020781	0.313807343882182	-0.902439523936394	0.366823433456469	0.998546411628219	0.000631744668491667
>sp|P34926|MAP1A_RAT Microtubule-associated protein 1A OS=Rattus norvegicus OX=10116 GN=Map1a PE=1 SV=1	64.8471795189607	0.0413409946211446	0.302947137845028	-0.136462733779952	0.891455483046299	0.998546411628219	0.000631744668491667
>tr|F2Z3Q8|F2Z3Q8_RAT Karyopherin subunit beta 1 OS=Rattus norvegicus OX=10116 GN=Kpnb1 PE=1 SV=1	54.1806700301821	-0.372949280683087	0.312646261350416	1.19287938730565	0.232916613032069	0.998546411628219	0.000631744668491667
>sp|Q9WVK3|PECR_RAT Peroxisomal trans-2-enoyl-CoA reductase OS=Rattus norvegicus OX=10116 GN=Pecr PE=2 SV=1	28.5587895830963	-0.362658443367099	0.406905651644111	0.891259292914143	0.372790081655267	0.998546411628219	0.000631744668491667
>sp|P23514|COPB_RAT Coatomer subunit beta OS=Rattus norvegicus OX=10116 GN=Copb1 PE=1 SV=1	57.1683258064109	0.256738825284983	0.31830333181178	-0.806585415941543	0.419905378875646	0.998546411628219	0.000631744668491667
>sp|Q2TL32|UBR4_RAT E3 ubiquitin-protein ligase UBR4 OS=Rattus norvegicus OX=10116 GN=Ubr4 PE=1 SV=2	53.9093362133725	-0.447795964780027	0.319685853420469	1.40073750523787	0.161292582882404	0.874719754042741	0.0581310655691903
>tr|A0A8I5ZT81|A0A8I5ZT81_RAT G protein subunit alpha o1 OS=Rattus norvegicus OX=10116 GN=Gnao1 PE=3 SV=1	66.7307107314633	0.0893855947455166	0.289883773707277	-0.308349769296772	0.757816199241761	0.998546411628219	0.000631744668491667
>tr|A0A8I6ABZ7|A0A8I6ABZ7_RAT RNA helicase OS=Rattus norvegicus OX=10116 GN=Dhx9 PE=1 SV=1	53.4608686959127	-0.60463927823748	0.315683118039671	1.91533611930904	0.0554496521172732	0.447421330877308	0.34928331469295
>sp|Q6P7R8|DHB12_RAT Very-long-chain 3-oxoacyl-CoA reductase OS=Rattus norvegicus OX=10116 GN=Hsd17b12 PE=2 SV=1	57.7642854969046	0.0953210792611513	0.305797533078808	-0.311713041964227	0.755258615419945	0.998546411628219	0.000631744668491667
>tr|A0A8I6A2Z2|A0A8I6A2Z2_RAT Fatty acid synthase OS=Rattus norvegicus OX=10116 GN=Fasn PE=1 SV=1	46.3235150587685	0.365292214744363	0.414769239544266	-0.880711923443824	0.378473761546879	0.998546411628219	0.000631744668491667
>tr|A0A8I6AAW1|A0A8I6AAW1_RAT threonine--tRNA ligase OS=Rattus norvegicus OX=10116 GN=Tars3 PE=3 SV=1	39.395550676703	1.59915871571021	0.375576730190219	-4.2578748552933	2.06379418387329e-05	0.00160975946342117	2.79323901310677
>sp|Q6RUV5|RAC1_RAT Ras-related C3 botulinum toxin substrate 1 OS=Rattus norvegicus OX=10116 GN=Rac1 PE=1 SV=1	47.9159203501967	-0.168409288730058	0.326894509596472	0.51517931254932	0.606427723828845	0.998546411628219	0.000631744668491667
>sp|Q924S5|LONM_RAT Lon protease homolog, mitochondrial OS=Rattus norvegicus OX=10116 GN=Lonp1 PE=2 SV=1	42.8047438539962	0.688818268955879	0.34052718064963	-2.02279967091557	0.0430938056328666	0.373479648818177	0.427733058230824
>sp|P19511|AT5F1_RAT ATP synthase F(0) complex subunit B1, mitochondrial OS=Rattus norvegicus OX=10116 GN=Atp5pb PE=1 SV=1	58.9204567183499	0.0599914905314458	0.29743235176598	-0.20169793290895	0.840152878689718	0.998546411628219	0.000631744668491667
>sp|P63018|HSP7C_RAT Heat shock cognate 71 kDa protein OS=Rattus norvegicus OX=10116 GN=Hspa8 PE=1 SV=1	58.6918841303256	0.124890931706829	0.305408181685677	-0.408931191749687	0.682590157741476	0.998546411628219	0.000631744668491667
>sp|Q5BQE6|DHC24_RAT Delta(24)-sterol reductase OS=Rattus norvegicus OX=10116 GN=Dhcr24 PE=2 SV=2	61.4507781569044	0.166216589686233	0.293551764669559	-0.566225823487511	0.571240277472966	0.998546411628219	0.000631744668491667
>sp|P25235|RPN2_RAT Dolichyl-diphosphooligosaccharide--protein glycosyltransferase subunit 2 OS=Rattus norvegicus OX=10116 GN=Rpn2 PE=2 SV=2	60.0502042258653	0.334952708929116	0.297292879774748	-1.1266758530608	0.259879555367948	0.998546411628219	0.000631744668491667
>sp|P32198|CPT1A_RAT Carnitine O-palmitoyltransferase 1, liver isoform OS=Rattus norvegicus OX=10116 GN=Cpt1a PE=1 SV=2	60.2640496018502	0.0430983693970463	0.296119750398238	-0.145543717834036	0.884281601355701	0.998546411628219	0.000631744668491667
>sp|O35142|COPB2_RAT Coatomer subunit beta' OS=Rattus norvegicus OX=10116 GN=Copb2 PE=1 SV=3	45.5554144642651	0.079100552059696	0.354387487313777	-0.223203569232285	0.823377074167718	0.998546411628219	0.000631744668491667
>sp|Q32PX2|AIMP2_RAT Aminoacyl tRNA synthase complex-interacting multifunctional protein 2 OS=Rattus norvegicus OX=10116 GN=Aimp2 PE=2 SV=1	50.1633148101783	0.83165399563563	0.317579830667463	-2.61872422404071	0.00882592665389991	0.114737046500699	0.940296333684515
>sp|Q8CFN2|CDC42_RAT Cell division control protein 42 homolog OS=Rattus norvegicus OX=10116 GN=Cdc42 PE=1 SV=2	26.3685217096496	-0.318854288659815	0.413313419061274	0.771458834760322	0.440435013367137	0.998546411628219	0.000631744668491667
>tr|A0A8I5ZQA3|A0A8I5ZQA3_RAT Sirtuin 2 OS=Rattus norvegicus OX=10116 GN=Sirt2 PE=4 SV=1	53.0347124741184	0.22600947161354	0.317315054533348	-0.71225574830011	0.476306421020909	0.998546411628219	0.000631744668491667
>sp|P63039|CH60_RAT 60 kDa heat shock protein, mitochondrial OS=Rattus norvegicus OX=10116 GN=Hspd1 PE=1 SV=1	43.8201365611932	-0.284116319236844	0.336645879488325	0.843961968786543	0.398690657878701	0.998546411628219	0.000631744668491667
>sp|P04797|G3P_RAT Glyceraldehyde-3-phosphate dehydrogenase OS=Rattus norvegicus OX=10116 GN=Gapdh PE=1 SV=3	48.2963584705374	0.146279554996938	0.331919805925519	-0.440707521472105	0.659424750708591	0.998546411628219	0.000631744668491667
>sp|D3ZLH5|PLXB3_RAT Plexin-B3 OS=Rattus norvegicus OX=10116 GN=Plxnb3 PE=1 SV=1	52.7282191802059	-0.0120408615962437	0.330889921820341	0.036389327091024	0.970971924292078	0.998546411628219	0.000631744668491667
>sp|O08618|KPRB_RAT Phosphoribosyl pyrophosphate synthase-associated protein 2 OS=Rattus norvegicus OX=10116 GN=Prpsap2 PE=1 SV=1	31.269302112647	-0.615606994761499	0.399214434444054	1.54204593232906	0.123062432205877	0.748838770019211	0.125611678733723
>sp|P69897|TBB5_RAT Tubulin beta-5 chain OS=Rattus norvegicus OX=10116 GN=Tubb5 PE=1 SV=1	55.29788050165	0.302012265518921	0.309005662217514	-0.977368062939669	0.328386968162917	0.998546411628219	0.000631744668491667
>tr|B2RYN3|B2RYN3_RAT Eukaryotic translation elongation factor 1 epsilon 1 OS=Rattus norvegicus OX=10116 GN=Eef1e1 PE=4 SV=1	42.2066985060994	0.868617479097171	0.347490036726647	-2.49969031423041	0.0124301913855604	0.147192919152706	0.832113081621296
>sp|Q66HD0|ENPL_RAT Endoplasmin OS=Rattus norvegicus OX=10116 GN=Hsp90b1 PE=1 SV=2	45.098744021357	0.0391539580074587	0.329824987325859	-0.118711315127788	0.905504071767419	0.998546411628219	0.000631744668491667
>sp|P29147|BDH_RAT D-beta-hydroxybutyrate dehydrogenase, mitochondrial OS=Rattus norvegicus OX=10116 GN=Bdh1 PE=1 SV=2	49.518018969193	0.414383996203863	0.317320495237026	-1.30588475192671	0.19159175271596	0.943841476537569	0.0251009417678068
>tr|F1M0U5|F1M0U5_RAT NBAS subunit of NRZ tethering complex OS=Rattus norvegicus OX=10116 GN=Nbas PE=1 SV=3	44.9733708557875	0.349029047846002	0.339685224245578	-1.02750730068161	0.304181649485394	0.998546411628219	0.000631744668491667
>sp|Q9R1Z0|VDAC3_RAT Voltage-dependent anion-selective channel protein 3 OS=Rattus norvegicus OX=10116 GN=Vdac3 PE=1 SV=2	46.4676889088933	-0.105444128126078	0.327864593959464	0.321608767975462	0.747749100595181	0.998546411628219	0.000631744668491667
>tr|D3ZH41|D3ZH41_RAT Cytoskeleton-associated protein 4 OS=Rattus norvegicus OX=10116 GN=Ckap4 PE=4 SV=3	35.9268668122541	-1.3242684232916	0.376409577753164	3.51815814888751	0.000434553302387158	0.0119629967951288	1.92216001361191
>sp|Q06647|ATPO_RAT ATP synthase subunit O, mitochondrial OS=Rattus norvegicus OX=10116 GN=Atp5po PE=1 SV=1	48.7267248032705	-0.109205050159843	0.320236933166506	0.341013290003818	0.733093576807186	0.998546411628219	0.000631744668491667
>tr|A0A1W2Q6G8|A0A1W2Q6G8_RAT Mitochondrial carrier 1 OS=Rattus norvegicus OX=10116 GN=Mtch1 PE=1 SV=2	44.0780267762828	-0.0414028057129065	0.355827778682721	0.116356305475026	0.907370163287729	0.998546411628219	0.000631744668491667
>tr|A0A8I5YBI3|A0A8I5YBI3_RAT Solute carrier family 25 member 11 OS=Rattus norvegicus OX=10116 GN=Slc25a11 PE=1 SV=1	47.4308552402486	-0.313945907437837	0.459098341758752	0.683831499445515	0.494081573428341	0.998546411628219	0.000631744668491667
>tr|A0A096MJW2|A0A096MJW2_RAT Fatty acyl-CoA reductase OS=Rattus norvegicus OX=10116 GN=Far1 PE=3 SV=1	41.7516985332406	0.322041627475258	0.350117989343295	-0.919808856663726	0.35767265428193	0.998546411628219	0.000631744668491667
>sp|B1WC61|ACAD9_RAT Complex I assembly factor ACAD9, mitochondrial OS=Rattus norvegicus OX=10116 GN=Acad9 PE=1 SV=1	42.3966769461107	-0.330351112808098	0.342945070395594	0.963277041501228	0.335408511574109	0.998546411628219	0.000631744668491667
>sp|Q5U2X6|CCD47_RAT PAT complex subunit CCDC47 OS=Rattus norvegicus OX=10116 GN=Ccdc47 PE=2 SV=1	46.0512987611145	0.265943476292136	0.329675416850733	-0.806682763405884	0.419849277179042	0.998546411628219	0.000631744668491667
>tr|A0A0H2UHV9|A0A0H2UHV9_RAT Coatomer subunit gamma OS=Rattus norvegicus OX=10116 GN=Copg2 PE=3 SV=2	49.2640525427506	0.0609124208625436	0.329679499956634	-0.184762537162778	0.85341529290838	0.998546411628219	0.000631744668491667
>sp|P54319|PLAP_RAT Phospholipase A-2-activating protein OS=Rattus norvegicus OX=10116 GN=Plaa PE=1 SV=3	48.6361073426484	0.125100440599777	0.318817332971548	-0.392389081966699	0.694770751883223	0.998546411628219	0.000631744668491667
>sp|Q63570|PRS6B_RAT 26S proteasome regulatory subunit 6B OS=Rattus norvegicus OX=10116 GN=Psmc4 PE=1 SV=1	46.0862160790305	0.504533652592796	0.327310265546889	-1.54145379995886	0.123206378827947	0.748838770019211	0.125611678733723
>sp|Q6AYT7|ABD12_RAT Lysophosphatidylserine lipase ABHD12 OS=Rattus norvegicus OX=10116 GN=Abhd12 PE=2 SV=1	39.6024431281101	-0.282194298371664	0.352619611847792	0.800279646650719	0.423548792746236	0.998546411628219	0.000631744668491667
>sp|Q9ESR9|ABCA2_RAT ATP-binding cassette sub-family A member 2 OS=Rattus norvegicus OX=10116 GN=Abca2 PE=1 SV=1	40.0259375008315	-0.133377648061814	0.378737068985193	0.352164229446019	0.724715101498882	0.998546411628219	0.000631744668491667
>sp|P60203|MYPR_RAT Myelin proteolipid protein OS=Rattus norvegicus OX=10116 GN=Plp1 PE=1 SV=2	37.9438484767167	0.0979572390827762	0.362256275512273	-0.270408673926361	0.786845867757732	0.998546411628219	0.000631744668491667
>sp|P31000|VIME_RAT Vimentin OS=Rattus norvegicus OX=10116 GN=Vim PE=1 SV=2	36.9976094641908	0.206395627569999	0.425305173068621	-0.485288307407205	0.627471848470605	0.998546411628219	0.000631744668491667
>sp|P35435|ATPG_RAT ATP synthase subunit gamma, mitochondrial OS=Rattus norvegicus OX=10116 GN=Atp5f1c PE=1 SV=2	35.3240752214083	0.0323329043164778	0.361204406096019	-0.0895141470336405	0.928673311010365	0.998546411628219	0.000631744668491667
>sp|Q63621|IL1AP_RAT Interleukin-1 receptor accessory protein OS=Rattus norvegicus OX=10116 GN=Il1rap PE=2 SV=1	43.107507471413	-0.133530307977447	0.334743000054459	0.398903959024457	0.689963971933239	0.998546411628219	0.000631744668491667
>sp|P32089|TXTP_RAT Tricarboxylate transport protein, mitochondrial OS=Rattus norvegicus OX=10116 GN=Slc25a1 PE=1 SV=1	45.3437404160038	0.25459373202844	0.333586948121686	-0.763200519270823	0.445343819161115	0.998546411628219	0.000631744668491667
>sp|Q765A7|PGAP1_RAT GPI inositol-deacylase OS=Rattus norvegicus OX=10116 GN=Pgap1 PE=1 SV=1	36.2084886178266	0.429071524792843	0.373666656155166	-1.14827351524421	0.250855668966273	0.998546411628219	0.000631744668491667
>tr|A0A8I6A6Q2|A0A8I6A6Q2_RAT tRNA (cytosine(34)-C(5))-methyltransferase OS=Rattus norvegicus OX=10116 GN=Nsun2 PE=1 SV=1	35.5697455049356	-0.866832506831811	0.367300660967687	2.36000802325828	0.0182745398188165	0.194374650800139	0.711360373851384
>tr|D3ZFQ8|D3ZFQ8_RAT Cytochrome c-1 OS=Rattus norvegicus OX=10116 GN=Cyc1 PE=3 SV=4	44.7510714797056	0.24305569800491	0.335539065019905	-0.724373771472752	0.468836297747763	0.998546411628219	0.000631744668491667
>sp|P05712|RAB2A_RAT Ras-related protein Rab-2A OS=Rattus norvegicus OX=10116 GN=Rab2a PE=2 SV=1	22.765235754756	-0.430417713393843	0.438183273679066	0.98227782585122	0.325962995574251	0.998546411628219	0.000631744668491667
>tr|F1LPT0|F1LPT0_RAT Gap junction protein OS=Rattus norvegicus OX=10116 GN=Gjc3 PE=1 SV=2	38.3158310896553	-0.305596071914787	0.358109884051445	0.853358383905667	0.393460592300415	0.998546411628219	0.000631744668491667
>sp|P02262|H2A1_RAT Histone H2A type 1 OS=Rattus norvegicus OX=10116 PE=1 SV=2	22.731042902823	0.308175594962628	1.59173439632701	-0.193609936226644	0.846481317427164	0.998546411628219	0.000631744668491667
>tr|G3V9L1|G3V9L1_RAT Testis expressed 2 OS=Rattus norvegicus OX=10116 GN=Tex2 PE=1 SV=1	30.5748579241677	-1.13198479338773	0.395855267055004	2.85959260264293	0.00424185553011948	0.0652434006435676	1.18546341056483
>tr|A0A0G2K095|A0A0G2K095_RAT Radixin OS=Rattus norvegicus OX=10116 GN=Rdx PE=1 SV=2	24.7928960077887	-1.43825452216769	0.56542137519115	2.54368615208695	0.0109689592172604	0.138742511180483	0.857790449219813
>sp|Q68FR6|EF1G_RAT Elongation factor 1-gamma OS=Rattus norvegicus OX=10116 GN=Eef1g PE=2 SV=3	32.679628092509	0.108052107987195	0.377290159201014	-0.286389945118145	0.774579474974449	0.998546411628219	0.000631744668491667
>sp|Q641Y2|NDUS2_RAT NADH dehydrogenase [ubiquinone] iron-sulfur protein 2, mitochondrial OS=Rattus norvegicus OX=10116 GN=Ndufs2 PE=1 SV=1	38.0126962882056	0.234068446573832	0.365996965049563	-0.639536577966254	0.522473926089021	0.998546411628219	0.000631744668491667
>sp|F1LZW6|S2513_RAT Electrogenic aspartate/glutamate antiporter SLC25A13, mitochondrial OS=Rattus norvegicus OX=10116 GN=Slc25a13 PE=3 SV=4	38.0156827299254	0.286054946805334	0.389700718754465	-0.734037514017432	0.462925874816949	0.998546411628219	0.000631744668491667
>tr|G3V7L6|G3V7L6_RAT Proteasome 26S subunit, ATPase 2 OS=Rattus norvegicus OX=10116 GN=Psmc2 PE=3 SV=1	34.6866299409902	0.23786392514318	0.399992550591509	-0.59467088772385	0.552063485384752	0.998546411628219	0.000631744668491667
>tr|A0A8I6A1C6|A0A8I6A1C6_RAT dynamin GTPase OS=Rattus norvegicus OX=10116 GN=Dnm2 PE=1 SV=1	30.1450082623272	-0.280478124546426	0.420672155015433	0.666738031510872	0.504939481464196	0.998546411628219	0.000631744668491667
>sp|P15205|MAP1B_RAT Microtubule-associated protein 1B OS=Rattus norvegicus OX=10116 GN=Map1b PE=1 SV=3	26.5111670883336	0.754484816150677	0.440182809114813	-1.71402608309014	0.0865239356512888	0.583918648399929	0.233647654620509
>tr|A0A0G2K459|A0A0G2K459_RAT Mitochondrial carrier 2 OS=Rattus norvegicus OX=10116 GN=Mtch2 PE=1 SV=2	44.0155255167882	0.11081296542821	0.331271264714293	-0.334508233075336	0.737996079276381	0.998546411628219	0.000631744668491667
>sp|P30835|PFKAL_RAT ATP-dependent 6-phosphofructokinase, liver type OS=Rattus norvegicus OX=10116 GN=Pfkl PE=1 SV=3	12.0208613962312	-0.691929790063606	0.595659950979237	1.1616187875752	0.245390347140828	0.998546411628219	0.000631744668491667
>tr|D3ZWZ6|D3ZWZ6_RAT Insulin-like growth factor 2 mRNA binding protein 2 OS=Rattus norvegicus OX=10116 GN=Igf2bp2 PE=3 SV=3	29.1669171384749	-1.47837083725028	0.410811669058418	3.59865833567658	0.000319863085454228	0.00935599524953618	2.02891000737387
>sp|P0C169|H2A1C_RAT Histone H2A type 1-C OS=Rattus norvegicus OX=10116 PE=1 SV=2	22.9766445445551	-1.23189964821238	1.35631402446999	0.908270227975986	0.363735468077038	0.998546411628219	0.000631744668491667
>sp|P60892|PRPS1_RAT Ribose-phosphate pyrophosphokinase 1 OS=Rattus norvegicus OX=10116 GN=Prps1 PE=1 SV=2	37.4410067630988	-0.107021735813743	0.365384305435794	0.292901841216465	0.769597181459634	0.998546411628219	0.000631744668491667
>sp|P97700|M2OM_RAT Mitochondrial 2-oxoglutarate/malate carrier protein OS=Rattus norvegicus OX=10116 GN=Slc25a11 PE=1 SV=3	11.9476975780631	2.72571287195837	0.83136427840496	-3.27860234407458	0.0010432252788221	0.0232490204994639	1.63359533957569
>sp|Q4FZT9|PSMD2_RAT 26S proteasome non-ATPase regulatory subunit 2 OS=Rattus norvegicus OX=10116 GN=Psmd2 PE=1 SV=1	41.343927954238	0.317998512754921	0.345109765896564	-0.921441651843116	0.356819891116332	0.998546411628219	0.000631744668491667
>sp|P07722|MAG_RAT Myelin-associated glycoprotein OS=Rattus norvegicus OX=10116 GN=Mag PE=1 SV=1	37.0253329941402	0.087616186846445	0.365321368310961	-0.239833183729527	0.810459580708812	0.998546411628219	0.000631744668491667
>tr|Q5XIH3|Q5XIH3_RAT NADH dehydrogenase [ubiquinone] flavoprotein 1, mitochondrial OS=Rattus norvegicus OX=10116 GN=Ndufv1 PE=3 SV=1	41.2789566358922	0.102567998053239	0.34102945510176	-0.300759938822978	0.763597558933941	0.998546411628219	0.000631744668491667
>sp|P35565|CALX_RAT Calnexin OS=Rattus norvegicus OX=10116 GN=Canx PE=1 SV=1	23.993074268019	-0.090439550672194	0.445055401302834	0.203209646276498	0.838971173494983	0.998546411628219	0.000631744668491667
>sp|Q5BK63|NDUA9_RAT NADH dehydrogenase [ubiquinone] 1 alpha subcomplex subunit 9, mitochondrial OS=Rattus norvegicus OX=10116 GN=Ndufa9 PE=1 SV=2	40.7983312886207	0.323407109314184	0.344613535357713	-0.938463165639981	0.348006437840453	0.998546411628219	0.000631744668491667
>tr|A0A8I6A5W9|A0A8I6A5W9_RAT Clathrin heavy chain OS=Rattus norvegicus OX=10116 GN=Cltc PE=1 SV=1	38.4431630880092	-0.146452215369224	0.355225578977235	0.412279475455819	0.680134590532238	0.998546411628219	0.000631744668491667
>sp|Q9ES21|SAC1_RAT Phosphatidylinositol-3-phosphatase SAC1 OS=Rattus norvegicus OX=10116 GN=Sacm1l PE=1 SV=1	34.2235537445389	-0.213959078481157	0.369678456473165	0.57877075262212	0.562743868289492	0.998546411628219	0.000631744668491667
>tr|D4AD75|D4AD75_RAT Dpy-19 like C-mannosyltransferase 1 OS=Rattus norvegicus OX=10116 GN=Dpy19l1 PE=1 SV=1	40.3705690265562	-0.0605869872413966	0.342989706849776	0.176643747702705	0.859788228689292	0.998546411628219	0.000631744668491667
>tr|E9PT66|E9PT66_RAT Splicing factor 3b, subunit 3 OS=Rattus norvegicus OX=10116 GN=Sf3b3 PE=1 SV=2	22.5971516900957	-2.17194835268631	0.493676080957525	4.39954139255368	1.08479885183135e-05	0.00106048670397198	2.97449477215241
>sp|P97521|MCAT_RAT Mitochondrial carnitine/acylcarnitine carrier protein OS=Rattus norvegicus OX=10116 GN=Slc25a20 PE=1 SV=1	32.4022976653061	0.0251650848883048	0.373638127048928	-0.0673514908316876	0.946301886156722	0.998546411628219	0.000631744668491667
>sp|Q63965|SFXN1_RAT Sideroflexin-1 OS=Rattus norvegicus OX=10116 GN=Sfxn1 PE=2 SV=4	37.7274009411553	0.152105132171115	0.354411183510858	-0.429177010342439	0.667794412128116	0.998546411628219	0.000631744668491667
>tr|D4A3H5|D4A3H5_RAT Chloride channel protein OS=Rattus norvegicus OX=10116 GN=Clcn6 PE=1 SV=2	34.6096990712843	0.358077682234076	0.385684408167201	-0.928421462344527	0.353188989745468	0.998546411628219	0.000631744668491667
>sp|Q4QRB4|TBB3_RAT Tubulin beta-3 chain OS=Rattus norvegicus OX=10116 GN=Tubb3 PE=1 SV=1	36.788686498071	0.629971141204822	0.360663207976622	-1.74670198476595	0.0806890459319651	0.572158689335753	0.242483502072863
>sp|Q5XIM7|SYK_RAT Lysine--tRNA ligase OS=Rattus norvegicus OX=10116 GN=Kars1 PE=1 SV=1	28.3623215540063	0.582809700305148	0.417379856615608	-1.39635320456276	0.162608159405381	0.874719754042741	0.0581310655691903
>tr|Q5BJU0|Q5BJU0_RAT RAS related 2 OS=Rattus norvegicus OX=10116 GN=Rras2 PE=1 SV=1	27.466153041359	-0.144123430917114	0.405158505941279	0.355721103725273	0.722049438975464	0.998546411628219	0.000631744668491667
>sp|Q63358|MYO9B_RAT Unconventional myosin-IXb OS=Rattus norvegicus OX=10116 GN=Myo9b PE=1 SV=1	31.6451191979273	0.216226824015448	0.401665181642729	-0.53832603346679	0.590351981405798	0.998546411628219	0.000631744668491667
>sp|Q3MIE4|VAT1_RAT Synaptic vesicle membrane protein VAT-1 homolog OS=Rattus norvegicus OX=10116 GN=Vat1 PE=1 SV=1	33.0994343281262	0.023269432553446	0.384085717645904	-0.0605839568731334	0.951690550612648	0.998546411628219	0.000631744668491667
>sp|Q6AY30|SCPDL_RAT Saccharopine dehydrogenase-like oxidoreductase OS=Rattus norvegicus OX=10116 GN=Sccpdh PE=1 SV=1	33.002808471775	0.326324768596079	0.394166066238487	-0.827886509130998	0.407734775875762	0.998546411628219	0.000631744668491667
>tr|G3V8B6|G3V8B6_RAT 26S proteasome non-ATPase regulatory subunit 1 OS=Rattus norvegicus OX=10116 GN=Psmd1 PE=1 SV=1	38.0221126776404	0.373132956113949	0.354786216924401	-1.05171209679055	0.292931659301767	0.998546411628219	0.000631744668491667
>tr|A0A8I5ZNT8|A0A8I5ZNT8_RAT dolichyl-diphosphooligosaccharide--protein glycotransferase OS=Rattus norvegicus OX=10116 GN=Stt3b PE=1 SV=1	35.191329013782	-0.154800100208517	0.361467052791011	0.428255076121744	0.668465421948593	0.998546411628219	0.000631744668491667
>sp|Q62951|DPYL4_RAT Dihydropyrimidinase-related protein 4 (Fragment) OS=Rattus norvegicus OX=10116 GN=Dpysl4 PE=1 SV=1	29.9125083781312	0.37231546259107	0.394359777535339	-0.94410100573126	0.345118035448854	0.998546411628219	0.000631744668491667
>sp|Q9EPH8|PABP1_RAT Polyadenylate-binding protein 1 OS=Rattus norvegicus OX=10116 GN=Pabpc1 PE=1 SV=1	26.2582635608354	-0.620939345570577	0.438223834488914	1.4169456261884	0.156498825345733	0.861664120727093	0.0646619904879312
>tr|A0A8I6AFJ7|A0A8I6AFJ7_RAT DnaJ heat shock protein family (Hsp40) member C13 OS=Rattus norvegicus OX=10116 GN=Dnajc13 PE=1 SV=1	25.5849183586475	-1.1829016090884	0.427368381001077	2.76787348263234	0.00564233545703764	0.0825191560591755	1.0834452222975
>sp|P84092|AP2M1_RAT AP-2 complex subunit mu OS=Rattus norvegicus OX=10116 GN=Ap2m1 PE=1 SV=1	23.0499660330031	-1.09964747961163	0.450618272737388	2.44030823013803	0.0146747349983249	0.159715720446885	0.796652335161916
>tr|A0A8I6ATM0|A0A8I6ATM0_RAT ELAV-like protein OS=Rattus norvegicus OX=10116 GN=Elavl3 PE=3 SV=1	15.2240394812708	-0.885784684591651	0.534830187453231	1.65619799587156	0.0976817289832238	0.643873931889419	0.191199157553867
>sp|P62804|H4_RAT Histone H4 OS=Rattus norvegicus OX=10116 GN=H4c2 PE=1 SV=2	29.5830976446514	0.263328185692267	0.412593725103303	-0.638226346332186	0.523326349243862	0.998546411628219	0.000631744668491667
>sp|Q5FVJ0|RUFY3_RAT Protein RUFY3 OS=Rattus norvegicus OX=10116 GN=Rufy3 PE=1 SV=1	30.3356811329012	0.213092050235668	0.395915984064776	-0.538225428657623	0.590421426631824	0.998546411628219	0.000631744668491667
>sp|Q66H80|COPD_RAT Coatomer subunit delta OS=Rattus norvegicus OX=10116 GN=Arcn1 PE=2 SV=1	26.4103153093689	0.190300937940805	0.43717718553674	-0.435294759737211	0.663348488080755	0.998546411628219	0.000631744668491667
>sp|P38656|LA_RAT Lupus La protein homolog OS=Rattus norvegicus OX=10116 GN=Ssb PE=1 SV=1	24.3217079104011	-1.16047903967028	0.433368371819535	2.67781203043939	0.00741047926884086	0.0990886942233579	1.00397589462179
>sp|P62961|YBOX1_RAT Y-box-binding protein 1 OS=Rattus norvegicus OX=10116 GN=Ybx1 PE=2 SV=3	21.1113962508187	-1.45982423334308	0.479881921966563	3.04204881767728	0.00234973782990941	0.0439870921759042	1.35667474667736
>sp|Q99NA5|IDH3A_RAT Isocitrate dehydrogenase [NAD] subunit alpha, mitochondrial OS=Rattus norvegicus OX=10116 GN=Idh3a PE=1 SV=1	30.5713677523631	-0.217803394702069	0.3826166959086	0.569246969698621	0.56918854943975	0.998546411628219	0.000631744668491667
>sp|Q80U96|XPO1_RAT Exportin-1 OS=Rattus norvegicus OX=10116 GN=Xpo1 PE=1 SV=1	31.6036576439274	0.350948434659949	0.383091220899294	-0.916096259883246	0.359616409302682	0.998546411628219	0.000631744668491667
>tr|Q5RK08|Q5RK08_RAT Glioblastoma amplified sequence OS=Rattus norvegicus OX=10116 GN=Nipsnap2 PE=1 SV=1	27.6595344890869	-0.0117276468320855	0.410045595679144	0.0286008359940105	0.977182945331582	0.998546411628219	0.000631744668491667
>tr|A0A8I6AD55|A0A8I6AD55_RAT Coiled-coil-helix-coiled-coil-helix domain containing 3 OS=Rattus norvegicus OX=10116 GN=Chchd3 PE=1 SV=1	33.0865540922889	0.0277310338605818	0.373581200419332	-0.0742302713023426	0.940827159272437	0.998546411628219	0.000631744668491667
>sp|P15865|H14_RAT Histone H1.4 OS=Rattus norvegicus OX=10116 GN=H1-4 PE=1 SV=3	28.8719382284133	-0.131159213936206	0.410196247119918	0.31974747418365	0.749159768272172	0.998546411628219	0.000631744668491667
>tr|A6JQH7|A6JQH7_RAT UDP-glucuronosyltransferase OS=Rattus norvegicus OX=10116 GN=Ugt1a7c PE=1 SV=1	29.3078580769601	0.411635029762949	0.388957489771564	-1.05830338941334	0.289917148201018	0.998546411628219	0.000631744668491667
>sp|Q8R500|MFN2_RAT Mitofusin-2 OS=Rattus norvegicus OX=10116 GN=Mfn2 PE=1 SV=1	20.6827554321604	0.39995613377768	0.495549261684495	-0.807096619250585	0.419610819733296	0.998546411628219	0.000631744668491667
>tr|A0A8I6AQW7|A0A8I6AQW7_RAT Musashi RNA-binding protein 2 OS=Rattus norvegicus OX=10116 GN=Msi2 PE=1 SV=1	17.0852853536678	-2.16576796081095	0.57860982646745	3.74305423403103	0.00018179697128646	0.00654469096631257	2.18411085557523
>sp|Q4QQT4|2AAB_RAT Serine/threonine-protein phosphatase 2A 65 kDa regulatory subunit A beta isoform OS=Rattus norvegicus OX=10116 GN=Ppp2r1b PE=2 SV=1	25.0471973475298	0.23259826882403	0.44139559089225	-0.526961015523171	0.598220660962398	0.998546411628219	0.000631744668491667
>sp|P35280|RAB8A_RAT Ras-related protein Rab-8A OS=Rattus norvegicus OX=10116 GN=Rab8a PE=1 SV=2	16.3446418977032	-0.335771618828665	0.500716420136622	0.670582400187813	0.502486597498897	0.998546411628219	0.000631744668491667
>sp|P85515|ACTZ_RAT Alpha-centractin OS=Rattus norvegicus OX=10116 GN=Actr1a PE=1 SV=1	25.4454655788348	0.514162233280253	0.420469655965518	-1.22282839197894	0.221394519394835	0.998546411628219	0.000631744668491667
>tr|D3ZCU8|D3ZCU8_RAT RAB33A, member RAS oncogene family OS=Rattus norvegicus OX=10116 GN=Rab33a PE=3 SV=1	13.9563280000584	-0.866326398224175	0.5598608332653	1.5473959719087	0.121767791966005	0.748838770019211	0.125611678733723
>tr|G3V8Y5|G3V8Y5_RAT DNA-directed RNA polymerase subunit beta OS=Rattus norvegicus OX=10116 GN=Polr2b PE=3 SV=1	19.6005318927959	-1.18232237658212	0.483393253916693	2.44588100268747	0.0144498683846678	0.159715720446885	0.796652335161916
>tr|D3ZUY8|D3ZUY8_RAT AP-2 complex subunit alpha OS=Rattus norvegicus OX=10116 GN=Ap2a1 PE=1 SV=2	25.5880544367023	-0.00201572976549947	0.44834376390066	0.00449594692242915	0.996412765449526	0.998546411628219	0.000631744668491667
>sp|P61621|S61A1_RAT Protein transport protein Sec61 subunit alpha isoform 1 OS=Rattus norvegicus OX=10116 GN=Sec61a1 PE=2 SV=2	29.3762521072825	0.0197190576596222	0.387365337196626	-0.0509055812849172	0.959400758055996	0.998546411628219	0.000631744668491667
>sp|P81155|VDAC2_RAT Voltage-dependent anion-selective channel protein 2 OS=Rattus norvegicus OX=10116 GN=Vdac2 PE=1 SV=2	24.7607956678405	-0.00226197389772466	0.427356925867881	0.00529293843344418	0.99577686586134	0.998546411628219	0.000631744668491667
>sp|P04897|GNAI2_RAT Guanine nucleotide-binding protein G(i) subunit alpha-2 OS=Rattus norvegicus OX=10116 GN=Gnai2 PE=1 SV=3	26.3037115189772	0.167539151215049	0.428608213599446	-0.390891135305265	0.695877706724158	0.998546411628219	0.000631744668491667
>tr|A0A8I5ZJ67|A0A8I5ZJ67_RAT Nucleoporin 205 OS=Rattus norvegicus OX=10116 GN=Nup205 PE=1 SV=1	24.13515889178	0.646834432791363	0.439695470414371	-1.47109642085188	0.141265042844618	0.808196336448057	0.0924831225446938
>tr|A0A8I5Y641|A0A8I5Y641_RAT Ribosome binding protein 1 OS=Rattus norvegicus OX=10116 GN=Rrbp1 PE=1 SV=1	20.3822342997878	0.518711067386207	0.488083925587744	-1.06274974485501	0.287895455342872	0.998546411628219	0.000631744668491667
>sp|F1LQ48|HNRPL_RAT Heterogeneous nuclear ribonucleoprotein L OS=Rattus norvegicus OX=10116 GN=Hnrnpl PE=1 SV=2	14.6507447471703	-1.73840013108809	0.59929598036147	2.90073717837981	0.00372285981937991	0.0645295702025851	1.19024122748961
>tr|F1LZX5|F1LZX5_RAT HECT domain E3 ubiquitin protein ligase 4 OS=Rattus norvegicus OX=10116 GN=Hectd4 PE=1 SV=4	13.6423107200138	2.02670942344632	0.648652507048383	-3.12449177552496	0.00178112500983761	0.0347319376918334	1.45927098676134
>sp|P81795|IF2G_RAT Eukaryotic translation initiation factor 2 subunit 3, X-linked OS=Rattus norvegicus OX=10116 GN=Eif2s3 PE=1 SV=2	27.7979820547813	-0.252535546344612	0.399813871243548	0.631632778420484	0.527626862625172	0.998546411628219	0.000631744668491667
>sp|O89035|DIC_RAT Mitochondrial dicarboxylate carrier OS=Rattus norvegicus OX=10116 GN=Slc25a10 PE=2 SV=1	30.2139418747222	-0.183962751743876	0.387406768199845	0.474856834842334	0.634889019830137	0.998546411628219	0.000631744668491667
>tr|A0A0U1RS25|A0A0U1RS25_RAT UPF1, RNA helicase and ATPase OS=Rattus norvegicus OX=10116 GN=Upf1 PE=1 SV=1	27.1081709069251	-0.391952096831579	0.401681510732981	0.975778287918585	0.329174346485712	0.998546411628219	0.000631744668491667
>sp|O88994|MARC2_RAT Mitochondrial amidoxime reducing component 2 OS=Rattus norvegicus OX=10116 GN=Mtarc2 PE=2 SV=1	24.9070399381163	0.198210269546964	0.426953440642417	-0.464243289031062	0.64247344974356	0.998546411628219	0.000631744668491667
>tr|A0A8I6A7D1|A0A8I6A7D1_RAT Ribosomal protein S6 kinase OS=Rattus norvegicus OX=10116 GN=Rps6ka5 PE=1 SV=1	18.784791098243	-0.105414533840579	0.54747777572177	0.192545777226491	0.84731471363398	0.998546411628219	0.000631744668491667
>tr|A0A8I6A8Y6|A0A8I6A8Y6_RAT Splicing factor 3b, subunit 2 OS=Rattus norvegicus OX=10116 GN=Sf3b2 PE=1 SV=1	16.7591225307239	-2.16815792934956	0.566100713004759	3.8299862189563	0.000128150435639371	0.00545221853447504	2.26342674520447
>sp|P62198|PRS8_RAT 26S proteasome regulatory subunit 8 OS=Rattus norvegicus OX=10116 GN=Psmc5 PE=1 SV=1	25.7568551959536	-0.173535935835736	0.408053541317412	0.425277367463767	0.670634490289126	0.998546411628219	0.000631744668491667
>sp|P68101|IF2A_RAT Eukaryotic translation initiation factor 2 subunit 1 OS=Rattus norvegicus OX=10116 GN=Eif2s1 PE=1 SV=2	27.9426312874397	0.204818858263563	0.420774520115491	-0.486766304688186	0.626423951480076	0.998546411628219	0.000631744668491667
>sp|P38718|MPC2_RAT Mitochondrial pyruvate carrier 2 OS=Rattus norvegicus OX=10116 GN=Mpc2 PE=2 SV=1	24.5373710796532	0.232678975271567	0.422256696972269	-0.5510367909851	0.581608454224344	0.998546411628219	0.000631744668491667
>sp|Q9JK11|RTN4_RAT Reticulon-4 OS=Rattus norvegicus OX=10116 GN=Rtn4 PE=1 SV=1	19.3215088528409	0.299960455860101	0.487806604618046	-0.614916758035638	0.538609695140212	0.998546411628219	0.000631744668491667
>tr|A0A8I5Y1K6|A0A8I5Y1K6_RAT MMS19 nucleotide excision repair protein OS=Rattus norvegicus OX=10116 GN=Mms19 PE=1 SV=1	19.9162965952739	0.0246631397753117	0.496128626262064	-0.049711180669273	0.960352546591107	0.998546411628219	0.000631744668491667
>sp|Q62636|RAP1B_RAT Ras-related protein Rap-1b OS=Rattus norvegicus OX=10116 GN=Rap1b PE=1 SV=2	10.0179885165362	0.124596765495785	0.865646687944756	-0.143934895415134	0.885551880027327	0.998546411628219	0.000631744668491667
>tr|A0A8I6G5W4|A0A8I6G5W4_RAT U1 small nuclear ribonucleoprotein 70 kDa OS=Rattus norvegicus OX=10116 GN=Snrnp70 PE=1 SV=1	17.5429684848354	-2.0235793423822	0.553991351064203	3.65272731874777	0.000259469723963786	0.00809545538767011	2.09175871617687
>sp|O70351|HCD2_RAT 3-hydroxyacyl-CoA dehydrogenase type-2 OS=Rattus norvegicus OX=10116 GN=Hsd17b10 PE=1 SV=3	26.0793240293492	0.178546991541331	0.406513937424463	-0.439214932389638	0.660505806213407	0.998546411628219	0.000631744668491667
>sp|Q641Y0|OST48_RAT Dolichyl-diphosphooligosaccharide--protein glycosyltransferase 48 kDa subunit OS=Rattus norvegicus OX=10116 GN=Ddost PE=2 SV=1	29.8288632013919	0.207623993292913	0.386498841522786	-0.537191760976268	0.59113516178622	0.998546411628219	0.000631744668491667
>sp|Q68FY0|QCR1_RAT Cytochrome b-c1 complex subunit 1, mitochondrial OS=Rattus norvegicus OX=10116 GN=Uqcrc1 PE=1 SV=1	26.223574656051	0.465849251827957	0.406640471388154	-1.14560474081117	0.251958734786669	0.998546411628219	0.000631744668491667
>tr|B0BNK1|B0BNK1_RAT RAB5C, member RAS oncogene family OS=Rattus norvegicus OX=10116 GN=Rab5c PE=4 SV=1	19.163134183084	-0.321813982465236	0.466452063931277	0.689918659064289	0.490245341114457	0.998546411628219	0.000631744668491667
>sp|O35509|RB11B_RAT Ras-related protein Rab-11B OS=Rattus norvegicus OX=10116 GN=Rab11b PE=1 SV=4	15.1030362154183	0.0629791835333474	0.516597176965598	-0.121911590580646	0.902969036145287	0.998546411628219	0.000631744668491667
>sp|O35832|CDK18_RAT Cyclin-dependent kinase 18 OS=Rattus norvegicus OX=10116 GN=Cdk18 PE=1 SV=1	22.6677370785473	0.0289739411147898	0.447378940333072	-0.0647637573043086	0.948362098324067	0.998546411628219	0.000631744668491667
>tr|Q5XI34|Q5XI34_RAT Protein phosphatase 2 scaffold subunit A alpha OS=Rattus norvegicus OX=10116 GN=Ppp2r1a PE=4 SV=1	16.793014855975	-0.396004712938899	0.543727997781763	0.72831399993098	0.466421394248159	0.998546411628219	0.000631744668491667
>sp|Q9JM53|AIFM1_RAT Apoptosis-inducing factor 1, mitochondrial OS=Rattus norvegicus OX=10116 GN=Aifm1 PE=1 SV=1	22.6687768595406	0.53700113265014	0.434728933962763	-1.23525509966663	0.216735578586308	0.998546411628219	0.000631744668491667
>sp|Q9Z122|FADS2_RAT Acyl-CoA 6-desaturase OS=Rattus norvegicus OX=10116 GN=Fads2 PE=1 SV=1	24.4127183242375	0.145794184332297	0.445785826549698	-0.327049842433793	0.743630187377126	0.998546411628219	0.000631744668491667
>tr|G3V7I3|G3V7I3_RAT ATPase 13A1 OS=Rattus norvegicus OX=10116 GN=Atp13a1 PE=3 SV=1	23.9612370627826	0.0220945851861799	0.429167822234893	-0.0514823899683866	0.958941134010985	0.998546411628219	0.000631744668491667
>sp|P61107|RAB14_RAT Ras-related protein Rab-14 OS=Rattus norvegicus OX=10116 GN=Rab14 PE=1 SV=3	13.7708201788304	-0.590921137016524	0.571595352555208	1.03381025471065	0.301224876667363	0.998546411628219	0.000631744668491667
>tr|G3V7P6|G3V7P6_RAT Nudix hydrolase 16 OS=Rattus norvegicus OX=10116 GN=Nudt16 PE=4 SV=1	10.5344328203243	-0.450979541063378	0.62679211413066	0.719504171951607	0.471830332624183	0.998546411628219	0.000631744668491667
>sp|D4A2H2|SPTC1_RAT Serine palmitoyltransferase 1 OS=Rattus norvegicus OX=10116 GN=Sptlc1 PE=1 SV=1	21.5532795316551	0.593705954617374	0.450732781937846	-1.31720162901141	0.187771048028318	0.943841476537569	0.0251009417678068
>sp|Q6P7B9|SCD2_RAT Stearoyl-CoA desaturase 2 OS=Rattus norvegicus OX=10116 GN=Scd2 PE=1 SV=1	21.8533865984567	0.28357007483808	0.473820478614641	-0.598475768010669	0.549522522951956	0.998546411628219	0.000631744668491667
>tr|D4ABI7|D4ABI7_RAT Very-long-chain (3R)-3-hydroxyacyl-CoA dehydratase OS=Rattus norvegicus OX=10116 GN=Hacd3 PE=1 SV=2	23.339029335034	-0.273674257234654	0.431781845209594	0.633825299212865	0.526194840616512	0.998546411628219	0.000631744668491667
>sp|Q5PPL3|NSDHL_RAT Sterol-4-alpha-carboxylate 3-dehydrogenase, decarboxylating OS=Rattus norvegicus OX=10116 GN=Nsdhl PE=2 SV=1	25.2932980044501	0.0531310565704158	0.412859868444082	-0.128690290898574	0.89760271826488	0.998546411628219	0.000631744668491667
>tr|A0A8I5ZU65|A0A8I5ZU65_RAT Proteasome 26S subunit, ATPase 6 OS=Rattus norvegicus OX=10116 GN=Psmc6 PE=1 SV=1	24.3977891735223	0.259870317355035	0.423321099332671	-0.613884632173302	0.539291566085998	0.998546411628219	0.000631744668491667
>sp|Q9Z142|TMM33_RAT Transmembrane protein 33 OS=Rattus norvegicus OX=10116 GN=Tmem33 PE=2 SV=1	22.1238789739877	0.00576979422954976	0.440413062155604	-0.0131008698999741	0.989547317178435	0.998546411628219	0.000631744668491667
>sp|P62193|PRS4_RAT 26S proteasome regulatory subunit 4 OS=Rattus norvegicus OX=10116 GN=Psmc1 PE=1 SV=1	24.1193466556204	-0.0376927273897204	0.430730859622831	0.0875087692178034	0.93026711534526	0.998546411628219	0.000631744668491667
>sp|Q9Z2Z8|DHCR7_RAT 7-dehydrocholesterol reductase OS=Rattus norvegicus OX=10116 GN=Dhcr7 PE=1 SV=1	24.7322758895198	-0.235031230388441	0.417965680554559	0.562321839622334	0.573896761015364	0.998546411628219	0.000631744668491667
>sp|Q6AXT5|RAB21_RAT Ras-related protein Rab-21 OS=Rattus norvegicus OX=10116 GN=Rab21 PE=2 SV=1	15.0845502747038	-0.183640592763228	0.522519694121657	0.351452002343994	0.725249275151199	0.998546411628219	0.000631744668491667
>tr|Q32PX6|Q32PX6_RAT Ras homolog family member G OS=Rattus norvegicus OX=10116 GN=Rhog PE=1 SV=1	17.1929456146474	0.0967938847572873	0.500796227867891	-0.193279979702286	0.846739704584128	0.998546411628219	0.000631744668491667
>sp|Q63468|KPRA_RAT Phosphoribosyl pyrophosphate synthase-associated protein 1 OS=Rattus norvegicus OX=10116 GN=Prpsap1 PE=1 SV=1	14.1885563170671	-0.356570996228917	0.558754581992683	0.638153149379608	0.523373991464617	0.998546411628219	0.000631744668491667
>tr|A0A0G2KB63|A0A0G2KB63_RAT Prohibitin OS=Rattus norvegicus OX=10116 GN=Phb2 PE=1 SV=1	16.9757266147824	-0.903459919029423	0.514960356713623	1.75442615582125	0.0793575128019574	0.571374092174093	0.243079455729469
>sp|Q8VHE9|RETST_RAT All-trans-retinol 13,14-reductase OS=Rattus norvegicus OX=10116 GN=Retsat PE=2 SV=1	21.0846937054112	0.328408188496569	0.461632192658066	-0.711406599712215	0.476832310465141	0.998546411628219	0.000631744668491667
>tr|Q566E4|Q566E4_RAT Heterogeneous nuclear ribonucleoprotein R OS=Rattus norvegicus OX=10116 GN=Hnrnpr PE=1 SV=1	22.5263184063595	-0.499439850109117	0.460597773399567	1.08432971011315	0.278218636816886	0.998546411628219	0.000631744668491667
>tr|A0A8I6AD51|A0A8I6AD51_RAT SET binding factor 1 OS=Rattus norvegicus OX=10116 GN=Sbf1 PE=1 SV=1	26.5383025009854	-0.15464268739414	0.40582787397999	0.381054869093996	0.703162534703371	0.998546411628219	0.000631744668491667
>sp|O35783|CALU_RAT Calumenin OS=Rattus norvegicus OX=10116 GN=Calu PE=1 SV=1	17.7435120591491	-5.79670179329589e-05	0.548567784392888	0.000105669745074644	0.999915687742018	0.999915687742018	3.66178920887091e-05
>tr|F1M8X9|F1M8X9_RAT Golgi brefeldin A resistant guanine nucleotide exchange factor 1 OS=Rattus norvegicus OX=10116 GN=Gbf1 PE=1 SV=3	22.2400012809771	-0.187686186470526	0.45132172801119	0.415858964507626	0.677513208654909	0.998546411628219	0.000631744668491667
>tr|A0A8I6ACU9|A0A8I6ACU9_RAT Mitochondrial import inner membrane translocase subunit TIM50 OS=Rattus norvegicus OX=10116 GN=Timm50 PE=1 SV=1	25.465954253196	0.210701175639625	0.412660942980375	-0.510591513986934	0.609637119228758	0.998546411628219	0.000631744668491667
>tr|D4A3D4|D4A3D4_RAT Abhydrolase domain containing 3, phospholipase OS=Rattus norvegicus OX=10116 GN=Abhd3 PE=4 SV=3	24.2057158622463	0.154231848006893	0.424905820263201	-0.36297890179842	0.716620644969974	0.998546411628219	0.000631744668491667
>tr|A0A0G2K6C9|A0A0G2K6C9_RAT Zinc finger RNA binding protein OS=Rattus norvegicus OX=10116 GN=Zfr PE=1 SV=1	18.5763703662652	-0.797750992525531	0.487400646954154	1.63674586299958	0.101683581712884	0.660943281133747	0.179835807908506
>tr|D3ZCG2|D3ZCG2_RAT Kinesin family member 21A OS=Rattus norvegicus OX=10116 GN=Kif21a PE=1 SV=3	11.5249558093343	0.298377544947026	0.589543836421072	-0.506115960364167	0.612775246859238	0.998546411628219	0.000631744668491667
>tr|A0A8I6GLU8|A0A8I6GLU8_RAT TAR DNA-binding protein 43 OS=Rattus norvegicus OX=10116 GN=Tardbp PE=4 SV=1	17.0024182487516	-0.916384592973893	0.511717445381167	1.79080193815026	0.0733250841452212	0.544700625078786	0.263842126345903
>sp|Q62824|EXOC4_RAT Exocyst complex component 4 OS=Rattus norvegicus OX=10116 GN=Exoc4 PE=1 SV=1	20.6123251165331	-0.0575458036283686	0.492492003732872	0.116846168449836	0.906981957173034	0.998546411628219	0.000631744668491667
>sp|P30839|AL3A2_RAT Aldehyde dehydrogenase family 3 member A2 OS=Rattus norvegicus OX=10116 GN=Aldh3a2 PE=1 SV=1	18.3505760665637	0.0779356804057691	0.481472266611051	-0.161869511102554	0.871408612758753	0.998546411628219	0.000631744668491667
>sp|Q6AXV4|SAM50_RAT Sorting and assembly machinery component 50 homolog OS=Rattus norvegicus OX=10116 GN=Samm50 PE=1 SV=1	22.8118314694759	0.177797727149723	0.43357283976217	-0.410075795447084	0.681750347648444	0.998546411628219	0.000631744668491667
>tr|D4A8N1|D4A8N1_RAT Dolichol-phosphate mannosyltransferase subunit 1 OS=Rattus norvegicus OX=10116 GN=Dpm1 PE=3 SV=1	25.1721023971305	0.174049094698759	0.416331710166853	-0.418053898966778	0.675907710098399	0.998546411628219	0.000631744668491667
>tr|G3V8V4|G3V8V4_RAT Ceramide synthase 2 OS=Rattus norvegicus OX=10116 GN=Cers2 PE=1 SV=1	19.1495537825518	-0.327694836253985	0.470743804121899	0.696121400610358	0.486352805350947	0.998546411628219	0.000631744668491667
>sp|Q62703|RCN2_RAT Reticulocalbin-2 OS=Rattus norvegicus OX=10116 GN=Rcn2 PE=1 SV=2	23.8142239639173	0.259935643082533	0.421661547801505	-0.616455648938842	0.537593834880808	0.998546411628219	0.000631744668491667
>tr|A0A8I5ZUI2|A0A8I5ZUI2_RAT Anoctamin OS=Rattus norvegicus OX=10116 GN=Ano10 PE=1 SV=1	23.1498662019761	-0.0131573498440442	0.430102570541727	0.0305911909047	0.975595567503165	0.998546411628219	0.000631744668491667
>tr|D4A0C5|D4A0C5_RAT ADAM metallopeptidase with thrombospondin type 1 motif, 4 OS=Rattus norvegicus OX=10116 GN=Adamts4 PE=4 SV=2	20.784358114166	-0.60658810525284	0.464027446153519	1.30722462707983	0.191136433912197	0.943841476537569	0.0251009417678068
>tr|A0A0G2K2V5|A0A0G2K2V5_RAT Exocyst complex component 1 OS=Rattus norvegicus OX=10116 GN=Exoc1 PE=1 SV=2	22.409639579474	0.272134298690288	0.451966382942794	-0.602111813976954	0.547099711081795	0.998546411628219	0.000631744668491667
>tr|A0A8I5ZUX3|A0A8I5ZUX3_RAT Signal recognition particle subunit SRP72 OS=Rattus norvegicus OX=10116 GN=Srp72 PE=1 SV=1	22.7196532751452	0.214763465956591	0.432614338126472	-0.496431687601178	0.619589872985903	0.998546411628219	0.000631744668491667
>sp|P09527|RAB7A_RAT Ras-related protein Rab-7a OS=Rattus norvegicus OX=10116 GN=Rab7a PE=1 SV=2	14.2945916951922	-0.420617613606177	0.53766710907027	0.782301179503999	0.434037593840622	0.998546411628219	0.000631744668491667
>tr|A0A0G2KBC7|A0A0G2KBC7_RAT ATP-dependent 6-phosphofructokinase OS=Rattus norvegicus OX=10116 GN=Pfkm PE=1 SV=1	22.676084918948	0.0964456486419072	0.432653615705752	-0.222916543721895	0.82360046030869	0.998546411628219	0.000631744668491667
>sp|P52020|ERG1_RAT Squalene monooxygenase OS=Rattus norvegicus OX=10116 GN=Sqle PE=1 SV=1	23.9928930748014	0.237712658665213	0.428155340072991	-0.55520190084442	0.578756568901655	0.998546411628219	0.000631744668491667
>tr|A0A096MJ31|A0A096MJ31_RAT Magnesium transporter 1 OS=Rattus norvegicus OX=10116 GN=Magt1 PE=1 SV=2	21.3540664282557	-0.0392890114271628	0.449488354449416	0.0874082966516195	0.930346974847315	0.998546411628219	0.000631744668491667
>sp|P62836|RAP1A_RAT Ras-related protein Rap-1A OS=Rattus norvegicus OX=10116 GN=Rap1a PE=1 SV=1	14.7635539200213	-0.466089094534255	0.715084235908177	0.651796069790728	0.514532737387355	0.998546411628219	0.000631744668491667
>sp|A0A0G2K2P5|ZO1_RAT Tight junction protein ZO-1 OS=Rattus norvegicus OX=10116 GN=Tjp1 PE=1 SV=1	21.0282236868414	0.258476503338749	0.453311968025428	-0.570195630317553	0.568545019496915	0.998546411628219	0.000631744668491667
>tr|D4A4W6|D4A4W6_RAT SRA stem-loop interacting RNA binding protein OS=Rattus norvegicus OX=10116 GN=Slirp PE=1 SV=2	20.8088036380599	0.0591120995556599	0.458866757688441	-0.128821926115196	0.897498555558034	0.998546411628219	0.000631744668491667
>sp|P84245|H33_RAT Histone H3.3 OS=Rattus norvegicus OX=10116 GN=H3-3b PE=1 SV=2	10.1323875163044	0.912636090866803	0.698580608234519	-1.30641486481174	0.191411513495848	0.943841476537569	0.0251009417678068
>sp|P62944|AP2B1_RAT AP-2 complex subunit beta OS=Rattus norvegicus OX=10116 GN=Ap2b1 PE=1 SV=1	17.3118258860183	-1.16982813609042	0.509580776089197	2.29566771546668	0.0216948877375772	0.21344946412716	0.670704931171159
>sp|P67779|PHB1_RAT Prohibitin 1 OS=Rattus norvegicus OX=10116 GN=Phb1 PE=1 SV=1	18.8323684846999	-0.69382293787551	0.474149072173553	1.4633012666142	0.143384961316466	0.808196336448057	0.0924831225446938
>sp|P68035|ACTC_RAT Actin, alpha cardiac muscle 1 OS=Rattus norvegicus OX=10116 GN=Actc1 PE=2 SV=1	19.549388718509	0.0594737059130575	0.465157441544649	-0.127857152441898	0.898262020059369	0.998546411628219	0.000631744668491667
>tr|A0A8I5ZQ24|A0A8I5ZQ24_RAT V-type proton ATPase subunit H OS=Rattus norvegicus OX=10116 GN=Atp6v1h PE=3 SV=1	19.3046490652195	0.234316720799484	0.500622107671512	-0.468051085257373	0.639748057997104	0.998546411628219	0.000631744668491667
>tr|A6HZC6|A6HZC6_RAT Transmembrane 7 superfamily member 2 OS=Rattus norvegicus OX=10116 GN=Tm7sf2 PE=1 SV=1	17.6042534847902	0.109068428965892	0.484948508512399	-0.224907236647585	0.822051439484121	0.998546411628219	0.000631744668491667
>sp|P49242|RS3A_RAT Small ribosomal subunit protein eS1 OS=Rattus norvegicus OX=10116 GN=Rps3a PE=1 SV=2	21.2070723432094	0.257036390719969	0.459286869254118	-0.55964236717108	0.575723400462143	0.998546411628219	0.000631744668491667
>tr|D3ZQY4|D3ZQY4_RAT FRY like transcription coactivator OS=Rattus norvegicus OX=10116 GN=Fryl PE=1 SV=2	20.2110151129104	-0.333797954674292	0.459826588992417	0.725921385724384	0.467886965418404	0.998546411628219	0.000631744668491667
>sp|P62083|RS7_RAT Small ribosomal subunit protein eS7 OS=Rattus norvegicus OX=10116 GN=Rps7 PE=1 SV=1	21.0762400977687	0.456851189672483	0.467408425393636	-0.977413253275737	0.328364604316444	0.998546411628219	0.000631744668491667
>sp|O08835|SYT11_RAT Synaptotagmin-11 OS=Rattus norvegicus OX=10116 GN=Syt11 PE=1 SV=2	15.3435903172473	-0.685898721082439	0.571576091175406	1.20001296707834	0.230134304431023	0.998546411628219	0.000631744668491667
>sp|Q66HG5|TM9S2_RAT Transmembrane 9 superfamily member 2 OS=Rattus norvegicus OX=10116 GN=Tm9sf2 PE=2 SV=1	17.8357622598587	-0.366858411310386	0.491044319923237	0.747098370606822	0.45500418368604	0.998546411628219	0.000631744668491667
>sp|Q02769|FDFT_RAT Squalene synthase OS=Rattus norvegicus OX=10116 GN=Fdft1 PE=1 SV=1	19.1831511485029	0.00817004359877632	0.469907006866625	-0.0173865115424747	0.98612826976026	0.998546411628219	0.000631744668491667
>sp|P68255|1433T_RAT 14-3-3 protein theta OS=Rattus norvegicus OX=10116 GN=Ywhaq PE=1 SV=1	19.7584372436664	-0.140719806736999	0.461158838697194	0.305143900384827	0.760256556910409	0.998546411628219	0.000631744668491667
>sp|P62909|RS3_RAT Small ribosomal subunit protein uS3 OS=Rattus norvegicus OX=10116 GN=Rps3 PE=1 SV=1	22.8266865791012	0.130096455033797	0.441459206083236	-0.294696436819279	0.76822578537157	0.998546411628219	0.000631744668491667
>sp|Q9ER24|ATX10_RAT Ataxin-10 OS=Rattus norvegicus OX=10116 GN=Atxn10 PE=1 SV=1	16.8483382663364	-0.436175009940519	0.49952473418958	0.873180005086557	0.382564971509051	0.998546411628219	0.000631744668491667
>tr|A0A8I6A6W5|A0A8I6A6W5_RAT Eukaryotic translation initiation factor 2 subunit beta OS=Rattus norvegicus OX=10116 GN=Eif2s2 PE=1 SV=1	13.6063405217943	-0.569718360615508	0.556785685351697	1.02322738461863	0.306200347973287	0.998546411628219	0.000631744668491667
>sp|P50399|GDIB_RAT Rab GDP dissociation inhibitor beta OS=Rattus norvegicus OX=10116 GN=Gdi2 PE=1 SV=2	10.6082267591465	-0.718794056980838	0.646955991734855	1.11104011117255	0.266551084313353	0.998546411628219	0.000631744668491667
>sp|Q5BK32|FAF2_RAT FAS-associated factor 2 OS=Rattus norvegicus OX=10116 GN=Faf2 PE=2 SV=1	16.7837202382772	0.457402925493842	0.500245570740893	-0.914356772447582	0.360529408143129	0.998546411628219	0.000631744668491667
>tr|A0A8I6AEP6|A0A8I6AEP6_RAT Delta(14)-sterol reductase LBR OS=Rattus norvegicus OX=10116 GN=AABR07021955.1 PE=1 SV=1	15.7289407833664	-0.305438761216107	0.568642446502326	0.537136759830077	0.591173150531947	0.998546411628219	0.000631744668491667
>tr|A0A8I5ZPY8|A0A8I5ZPY8_RAT NADH dehydrogenase [ubiquinone] 1 beta subcomplex subunit 4 OS=Rattus norvegicus OX=10116 GN=Ndufb4 PE=1 SV=1	11.0686368312065	-0.863482548199271	0.64614623314509	1.33635778389716	0.181432357880589	0.943841476537569	0.0251009417678068
>tr|A6IDY9|A6IDY9_RAT NDUFA4, mitochondrial complex associated OS=Rattus norvegicus OX=10116 GN=Ndufa4 PE=1 SV=1	19.2926165374889	-0.164195419426652	0.46480304550194	0.353258054170745	0.723894988787255	0.998546411628219	0.000631744668491667
>sp|P47860|PFKAP_RAT ATP-dependent 6-phosphofructokinase, platelet type OS=Rattus norvegicus OX=10116 GN=Pfkp PE=1 SV=2	18.6524447986143	-0.0115151819183188	0.477029075488274	0.0241393711830504	0.980741438800647	0.998546411628219	0.000631744668491667
>sp|Q6P7P5|5MP2_RAT eIF5-mimic protein 2 OS=Rattus norvegicus OX=10116 GN=Bzw1 PE=1 SV=1	17.4330865147563	0.288882866000138	0.492567543422587	-0.586483762191975	0.557550470270723	0.998546411628219	0.000631744668491667
>sp|P51146|RAB4B_RAT Ras-related protein Rab-4B OS=Rattus norvegicus OX=10116 GN=Rab4b PE=2 SV=1	11.2122106029239	-0.514827995400914	0.593350588286821	0.867662399876225	0.385579175359665	0.998546411628219	0.000631744668491667
>sp|P61023|CHP1_RAT Calcineurin B homologous protein 1 OS=Rattus norvegicus OX=10116 GN=Chp1 PE=1 SV=2	16.4291709890764	0.293935271144528	0.507207060489444	-0.579517309677997	0.562240170344584	0.998546411628219	0.000631744668491667
>sp|Q6AY17|AB17B_RAT Alpha/beta hydrolase domain-containing protein 17B OS=Rattus norvegicus OX=10116 GN=Abhd17b PE=1 SV=1	17.0774603507826	-0.1267969673645	0.513248257591041	0.247048023035926	0.804871058643848	0.998546411628219	0.000631744668491667
>sp|P63102|1433Z_RAT 14-3-3 protein zeta/delta OS=Rattus norvegicus OX=10116 GN=Ywhaz PE=1 SV=1	12.9427612490858	0.419659386334056	0.563416771705202	-0.744847167158231	0.45636411719354	0.998546411628219	0.000631744668491667
>tr|E9PTB3|E9PTB3_RAT Mitochondrial GTPase 1 OS=Rattus norvegicus OX=10116 GN=Mtg1 PE=1 SV=2	8.98425239574823	-0.252470530087818	0.661567390335443	0.381624810678478	0.702739678375361	0.998546411628219	0.000631744668491667
>sp|D2XV59|GTPB1_RAT GTP-binding protein 1 OS=Rattus norvegicus OX=10116 GN=Gtpbp1 PE=1 SV=1	18.9691513362696	-0.135548339793321	0.478076095053079	0.283528796348355	0.776771510606434	0.998546411628219	0.000631744668491667
>sp|F1LYQ8|FARP1_RAT FERM, ARHGEF and pleckstrin domain-containing protein 1 OS=Rattus norvegicus OX=10116 GN=Farp1 PE=1 SV=2	17.1310045273165	-0.557923290978302	0.502226265554106	1.11090026397314	0.266611281863872	0.998546411628219	0.000631744668491667
>sp|P11505|AT2B1_RAT Plasma membrane calcium-transporting ATPase 1 OS=Rattus norvegicus OX=10116 GN=Atp2b1 PE=1 SV=3	8.45933536966504	-0.0562953017911316	0.738911279515615	0.0761868215464722	0.939270467098067	0.998546411628219	0.000631744668491667
>sp|P45592|COF1_RAT Cofilin-1 OS=Rattus norvegicus OX=10116 GN=Cfl1 PE=1 SV=3	16.0801060511465	1.10289164919135	0.56369706763937	-1.95653252873924	0.0504024544016661	0.421220511785352	0.375490488535238
>sp|Q9JJ54|HNRPD_RAT Heterogeneous nuclear ribonucleoprotein D0 OS=Rattus norvegicus OX=10116 GN=Hnrnpd PE=1 SV=2	15.3247681271637	-1.21385332889015	0.532350396087811	2.28017737529761	0.0225971706224713	0.21582603778197	0.665896162142047
>tr|A0A8I5Y665|A0A8I5Y665_RAT CAD protein OS=Rattus norvegicus OX=10116 GN=Cad PE=3 SV=1	15.778536403053	0.371052418961149	0.519528628789269	-0.714209763234538	0.475097480608383	0.998546411628219	0.000631744668491667
>sp|P70483|STRN_RAT Striatin OS=Rattus norvegicus OX=10116 GN=Strn PE=1 SV=1	10.7373552349939	0.33546393963201	0.690986617483644	-0.485485436539515	0.627332040835005	0.998546411628219	0.000631744668491667
>sp|P18484|AP2A2_RAT AP-2 complex subunit alpha-2 OS=Rattus norvegicus OX=10116 GN=Ap2a2 PE=1 SV=3	8.88775594151732	-1.39269023574722	0.766957815165504	1.81586289129434	0.069391406951999	0.541252974225592	0.266599704151347
>sp|Q6MG55|ABHGA_RAT Phosphatidylserine lipase ABHD16A OS=Rattus norvegicus OX=10116 GN=Abhd16a PE=2 SV=1	19.6037958465958	0.109715165754867	0.460938123609345	-0.238025800286923	0.811861083461177	0.998546411628219	0.000631744668491667
>tr|A0A8I6A822|A0A8I6A822_RAT Transmembrane 9 superfamily member OS=Rattus norvegicus OX=10116 GN=Tm9sf3 PE=1 SV=1	15.4621181428573	0.0708603135884508	0.5326376689416	-0.13303661704824	0.894164421656046	0.998546411628219	0.000631744668491667
>sp|Q5XI73|GDIR1_RAT Rho GDP-dissociation inhibitor 1 OS=Rattus norvegicus OX=10116 GN=Arhgdia PE=1 SV=1	10.1903603108625	-0.867280331506734	0.631661257742053	1.37301492038142	0.1697477083342	0.902749176140972	0.0444328992429723
>tr|A0A8I5ZYA8|A0A8I5ZYA8_RAT ER membrane protein complex subunit 1 OS=Rattus norvegicus OX=10116 GN=Emc1 PE=1 SV=1	17.3838932071923	0.271035718421252	0.50560962233597	-0.536057279070439	0.591918964247925	0.998546411628219	0.000631744668491667
>sp|Q6AYB5|SRP54_RAT Signal recognition particle subunit SRP54 OS=Rattus norvegicus OX=10116 GN=Srp54 PE=2 SV=1	11.9214256921593	-0.229915792220837	0.575152824245523	0.399747306331038	0.689342645249754	0.998546411628219	0.000631744668491667
>sp|P51556|DGKA_RAT Diacylglycerol kinase alpha OS=Rattus norvegicus OX=10116 GN=Dgka PE=1 SV=1	17.4127531211361	-0.44971765643835	0.48636841560682	0.924644039389888	0.355151097171724	0.998546411628219	0.000631744668491667
>sp|Q5RJR8|LRC59_RAT Leucine-rich repeat-containing protein 59 OS=Rattus norvegicus OX=10116 GN=Lrrc59 PE=1 SV=1	16.0467127839632	-0.382748240749618	0.514358952447536	0.744126721093005	0.45679981495179	0.998546411628219	0.000631744668491667
>sp|Q3B7D2|SPTC2_RAT Serine palmitoyltransferase 2 OS=Rattus norvegicus OX=10116 GN=Sptlc2 PE=1 SV=1	17.2117814025856	0.198417380877161	0.49057046102854	-0.404462552558006	0.685872609763905	0.998546411628219	0.000631744668491667
>sp|Q5XIN6|LETM1_RAT Mitochondrial proton/calcium exchanger protein OS=Rattus norvegicus OX=10116 GN=Letm1 PE=1 SV=1	11.185591270069	-0.792143606033727	0.704849693298474	1.1238475572384	0.261077702289163	0.998546411628219	0.000631744668491667
>sp|P15650|ACADL_RAT Long-chain specific acyl-CoA dehydrogenase, mitochondrial OS=Rattus norvegicus OX=10116 GN=Acadl PE=1 SV=1	13.6693631447025	0.492483773481969	0.569656557017162	-0.86452752525261	0.387298166347596	0.998546411628219	0.000631744668491667
>tr|A0A8I6AH91|A0A8I6AH91_RAT Poly(rC) binding protein 1 OS=Rattus norvegicus OX=10116 GN=Pcbp1 PE=1 SV=1	9.19728526687072	-1.089660024493	0.730099769900668	1.49248098604558	0.135573098184101	0.803141898103283	0.0952077173378023
>sp|Q63569|PRS6A_RAT 26S proteasome regulatory subunit 6A OS=Rattus norvegicus OX=10116 GN=Psmc3 PE=1 SV=1	17.8910363536487	0.206074710094935	0.479811634978514	-0.429490856561164	0.667566046506654	0.998546411628219	0.000631744668491667
>sp|P84079|ARF1_RAT ADP-ribosylation factor 1 OS=Rattus norvegicus OX=10116 GN=Arf1 PE=1 SV=2	14.3138302719566	0.0948836666928858	0.527958925251213	-0.179717895000522	0.857374044006044	0.998546411628219	0.000631744668491667
>sp|P82995|HS90A_RAT Heat shock protein HSP 90-alpha OS=Rattus norvegicus OX=10116 GN=Hsp90aa1 PE=1 SV=3	15.9893692059843	0.244987244008096	0.532431533391015	-0.460129103262895	0.645423555437366	0.998546411628219	0.000631744668491667
>tr|D3ZTW9|D3ZTW9_RAT Exo/endonuclease G OS=Rattus norvegicus OX=10116 GN=Exog PE=3 SV=1	14.766479301462	-0.11399888271266	0.538873757897891	0.211550258371018	0.83245791897585	0.998546411628219	0.000631744668491667
>sp|Q7TP98|ILF2_RAT Interleukin enhancer-binding factor 2 OS=Rattus norvegicus OX=10116 GN=Ilf2 PE=2 SV=1	13.4930982930192	-0.354547478916455	0.557188209232641	0.636315473015371	0.524570821839663	0.998546411628219	0.000631744668491667
>sp|P27952|RS2_RAT Small ribosomal subunit protein uS5 OS=Rattus norvegicus OX=10116 GN=Rps2 PE=1 SV=1	19.6553100918934	-0.118217953213824	0.460322679363398	0.256815400399809	0.797321280912708	0.998546411628219	0.000631744668491667
>sp|P54777|PEX6_RAT Peroxisomal ATPase PEX6 OS=Rattus norvegicus OX=10116 GN=Pex6 PE=1 SV=1	13.5288612096521	-0.0947696952529593	0.562412005293492	0.168505818440885	0.866185366667638	0.998546411628219	0.000631744668491667
>sp|Q6PDU7|ATP5L_RAT ATP synthase subunit g, mitochondrial OS=Rattus norvegicus OX=10116 GN=Atp5mg PE=1 SV=2	11.139414416556	-0.0302460283778779	0.603321010846859	0.0501325626558615	0.960016751106725	0.998546411628219	0.000631744668491667
>tr|A0A8I6GMG5|A0A8I6GMG5_RAT Secretion associated, Ras related GTPase 1A OS=Rattus norvegicus OX=10116 GN=Sar1a PE=1 SV=1	7.87589202177855	-1.82645888736003	0.767487290621951	2.37979040132367	0.0173224878663951	NA	NA
>sp|P60123|RUVB1_RAT RuvB-like 1 OS=Rattus norvegicus OX=10116 GN=Ruvbl1 PE=1 SV=1	17.7099820400038	-0.447178483521058	0.482276429335432	0.927224422178919	0.353810025212563	0.998546411628219	0.000631744668491667
>tr|A0A8I6AFX5|A0A8I6AFX5_RAT Galactosylgalactosylxylosylprotein 3-beta-glucuronosyltransferase OS=Rattus norvegicus OX=10116 GN=Eml3 PE=1 SV=1	15.4307759700876	0.609839843859111	0.518284567804452	-1.17665059263197	0.239334995601579	0.998546411628219	0.000631744668491667
>sp|O54921|EXOC2_RAT Exocyst complex component 2 OS=Rattus norvegicus OX=10116 GN=Exoc2 PE=1 SV=1	17.4293282630401	-0.231299465799495	0.50306036049923	0.459784717623063	0.645670753660903	0.998546411628219	0.000631744668491667
>sp|Q62825|EXOC3_RAT Exocyst complex component 3 OS=Rattus norvegicus OX=10116 GN=Exoc3 PE=1 SV=1	15.8959009506613	0.0714832202790289	0.52137976938508	-0.137103939347967	0.890948638726751	0.998546411628219	0.000631744668491667
>sp|P11598|PDIA3_RAT Protein disulfide-isomerase A3 OS=Rattus norvegicus OX=10116 GN=Pdia3 PE=1 SV=2	12.0462649972077	1.3590751916973	0.71258118944784	-1.9072566211724	0.0564873645584978	0.448069264633508	0.348654845548833
>sp|Q07984|SSRD_RAT Translocon-associated protein subunit delta OS=Rattus norvegicus OX=10116 GN=Ssr4 PE=2 SV=1	16.8194380638293	-0.129599762979318	0.494152444136479	0.262266765078519	0.793115783055833	0.998546411628219	0.000631744668491667
>sp|D3ZUM2|SARM1_RAT NAD(+) hydrolase SARM1 OS=Rattus norvegicus OX=10116 GN=Sarm1 PE=1 SV=1	17.6024033025917	0.11884794386519	0.484769089290395	-0.245164030650468	0.806329425991033	0.998546411628219	0.000631744668491667
>sp|Q62871|DC1I2_RAT Cytoplasmic dynein 1 intermediate chain 2 OS=Rattus norvegicus OX=10116 GN=Dync1i2 PE=1 SV=1	16.8689064060882	0.00487426883657866	0.49805753037103	-0.00978655785597209	0.992191581227631	0.998546411628219	0.000631744668491667
>tr|A0A8I5Y525|A0A8I5Y525_RAT dolichyl-diphosphooligosaccharide--protein glycotransferase OS=Rattus norvegicus OX=10116 GN=Stt3a PE=1 SV=1	17.4313580123081	0.0218584784270122	0.4850721324537	-0.0450623257131734	0.964057630625989	0.998546411628219	0.000631744668491667
>tr|F7F646|F7F646_RAT Ceramide synthase 1 OS=Rattus norvegicus OX=10116 GN=Cers1 PE=4 SV=1	13.2807018367818	-0.582046090183919	0.564615381515588	1.03087182751122	0.302600929494304	0.998546411628219	0.000631744668491667
>sp|Q704E8|ABCB7_RAT Iron-sulfur clusters transporter ABCB7, mitochondrial OS=Rattus norvegicus OX=10116 GN=Abcb7 PE=1 SV=1	16.5947830562686	0.326455065846843	0.498775255472733	-0.654513354992787	0.512781125878858	0.998546411628219	0.000631744668491667
>tr|F7FLA1|F7FLA1_RAT Solute carrier family 35 member B2 OS=Rattus norvegicus OX=10116 GN=Slc35b2 PE=1 SV=1	13.1649178526414	0.0822250970325947	0.583302119925517	-0.140964852044587	0.88789770903211	0.998546411628219	0.000631744668491667
>sp|Q66HA6|ARL8B_RAT ADP-ribosylation factor-like protein 8B OS=Rattus norvegicus OX=10116 GN=Arl8b PE=2 SV=1	9.23623227634407	-0.623047522122852	0.811922816662194	0.767372845468482	0.442859868713736	0.998546411628219	0.000631744668491667
>tr|D3ZNY3|D3ZNY3_RAT Metabolism of cobalamin associated A OS=Rattus norvegicus OX=10116 GN=Mmaa PE=3 SV=1	4.92392532224946	-0.241262396653058	0.880270541826281	0.274077553649036	0.784025023183975	NA	NA
>tr|D3ZCF8|D3ZCF8_RAT ATP-binding cassette, subfamily A (ABC1), member 8a OS=Rattus norvegicus OX=10116 GN=Abca8a PE=1 SV=3	13.2898266507738	-0.423843224276693	0.601086203619023	0.705128851277596	0.480730053319089	0.998546411628219	0.000631744668491667
>sp|P29314|RS9_RAT Small ribosomal subunit protein uS4 OS=Rattus norvegicus OX=10116 GN=Rps9 PE=1 SV=4	15.1230650387161	0.018470830895366	0.529654664104659	-0.0348733470073175	0.972180733688588	0.998546411628219	0.000631744668491667
>sp|Q3KRE0|ATAD3_RAT ATPase family AAA domain-containing protein 3 OS=Rattus norvegicus OX=10116 GN=Atad3 PE=1 SV=1	12.3420426029367	-0.00683162131350109	0.644098036336313	0.0106064929996681	0.991537401662065	0.998546411628219	0.000631744668491667
>sp|P62260|1433E_RAT 14-3-3 protein epsilon OS=Rattus norvegicus OX=10116 GN=Ywhae PE=1 SV=1	17.383155583805	0.486057010732179	0.487677245662725	-0.996677649111261	0.318921002037898	0.998546411628219	0.000631744668491667
>tr|Q5M9H7|Q5M9H7_RAT DnaJ heat shock protein family (Hsp40) member A2 OS=Rattus norvegicus OX=10116 GN=Dnaja2 PE=1 SV=1	16.6518365273409	0.2241792099048	0.503016961567978	-0.445669285596256	0.655836154168269	0.998546411628219	0.000631744668491667
>sp|P13437|THIM_RAT 3-ketoacyl-CoA thiolase, mitochondrial OS=Rattus norvegicus OX=10116 GN=Acaa2 PE=1 SV=1	13.9882003906179	0.0463345806420009	0.550435214106137	-0.0841780820968086	0.932914844280574	0.998546411628219	0.000631744668491667
>sp|Q63210|GNA12_RAT Guanine nucleotide-binding protein subunit alpha-12 OS=Rattus norvegicus OX=10116 GN=Gna12 PE=1 SV=3	16.1792112976837	0.191110131541658	0.510242492283008	-0.374547660047995	0.707996905007496	0.998546411628219	0.000631744668491667
>sp|E9PSK7|JIP3_RAT C-Jun-amino-terminal kinase-interacting protein 3 OS=Rattus norvegicus OX=10116 GN=Mapk8ip3 PE=1 SV=2	15.4687141409219	0.0673578495631558	0.520557176085209	-0.129395679586463	0.897044566133462	0.998546411628219	0.000631744668491667
>sp|D3ZPG5|UBP30_RAT Ubiquitin carboxyl-terminal hydrolase 30 OS=Rattus norvegicus OX=10116 GN=Usp30 PE=3 SV=1	16.2656139535093	-0.013163431126202	0.505249144149536	0.0260533467075129	0.979214788351595	0.998546411628219	0.000631744668491667
>tr|G3V7V3|G3V7V3_RAT Solute carrier family 27 member 4 OS=Rattus norvegicus OX=10116 GN=Slc27a4 PE=1 SV=1	16.390563343532	-0.0426294041773719	0.506931442997809	0.0840930361811393	0.932982461355978	0.998546411628219	0.000631744668491667
>tr|F1LXA0|F1LXA0_RAT NADH dehydrogenase [ubiquinone] 1 alpha subcomplex subunit 12 OS=Rattus norvegicus OX=10116 GN=Ndufa12 PE=3 SV=3	15.2134410230128	-0.268801476759864	0.520005727021751	0.516920223743268	0.60521184938604	0.998546411628219	0.000631744668491667
>sp|P62703|RS4X_RAT Small ribosomal subunit protein eS4 OS=Rattus norvegicus OX=10116 GN=Rps4x PE=1 SV=2	14.7262500726711	0.217757009121916	0.543912871669577	-0.400352741154106	0.68889672704425	0.998546411628219	0.000631744668491667
>tr|A0A8I5ZR44|A0A8I5ZR44_RAT Small nuclear ribonucleoprotein Sm D2 OS=Rattus norvegicus OX=10116 GN=Snrpd2 PE=1 SV=1	14.915264215367	-0.139997981652496	0.527307915734846	0.265495695162091	0.79062762567144	0.998546411628219	0.000631744668491667
>sp|P54313|GBB2_RAT Guanine nucleotide-binding protein G(I)/G(S)/G(T) subunit beta-2 OS=Rattus norvegicus OX=10116 GN=Gnb2 PE=1 SV=4	13.4352008537806	0.237067070298343	0.613793759545998	-0.386232454487144	0.699324519831653	0.998546411628219	0.000631744668491667
>sp|Q1JU68|EIF3A_RAT Eukaryotic translation initiation factor 3 subunit A OS=Rattus norvegicus OX=10116 GN=Eif3a PE=2 SV=2	15.7015742218342	-0.109874082940638	0.511514018696253	0.214801704204871	0.829921924148844	0.998546411628219	0.000631744668491667
>tr|A0A096MIV5|A0A096MIV5_RAT ATP binding cassette subfamily F member 2 OS=Rattus norvegicus OX=10116 GN=Abcf2 PE=1 SV=2	13.2386849425075	0.156624730652221	0.563184678273029	-0.27810545402709	0.780931409125019	0.998546411628219	0.000631744668491667
>sp|P04256|ROA1_RAT Heterogeneous nuclear ribonucleoprotein A1 OS=Rattus norvegicus OX=10116 GN=Hnrnpa1 PE=1 SV=3	10.6632104720748	-0.566929305318499	0.647447727042624	0.875637185272218	0.381227303482858	0.998546411628219	0.000631744668491667
>sp|B0BN93|PSD13_RAT 26S proteasome non-ATPase regulatory subunit 13 OS=Rattus norvegicus OX=10116 GN=Psmd13 PE=1 SV=1	15.931689611307	0.223364746239226	0.51104509408698	-0.437074435942455	0.662057366246533	0.998546411628219	0.000631744668491667
>tr|F7FEI8|F7FEI8_RAT Exonuclease 3'-5' domain containing 2 OS=Rattus norvegicus OX=10116 GN=Exd2 PE=4 SV=1	13.0509198158495	-0.523590502799173	0.563004189741394	0.929993972229008	0.352374205444563	0.998546411628219	0.000631744668491667
>sp|Q9Z270|VAPA_RAT Vesicle-associated membrane protein-associated protein A OS=Rattus norvegicus OX=10116 GN=Vapa PE=1 SV=3	12.0117682186648	0.375678250267098	0.602406612858304	-0.623629027716971	0.532871242609906	0.998546411628219	0.000631744668491667
>tr|A0A8I6AEN1|A0A8I6AEN1_RAT Atlastin GTPase 3 OS=Rattus norvegicus OX=10116 GN=Atl3 PE=1 SV=1	13.0542936726554	0.473366564517302	0.581873023282991	-0.813522101173406	0.415918780059743	0.998546411628219	0.000631744668491667
>tr|D4ACL8|D4ACL8_RAT Serine-protein kinase ATM OS=Rattus norvegicus OX=10116 GN=Atm PE=1 SV=1	7.31268886081241	-0.447225078360185	0.734452306352144	0.608923240477587	0.542575318849646	NA	NA
>tr|A0A8I6GIP5|A0A8I6GIP5_RAT Neurofascin OS=Rattus norvegicus OX=10116 GN=Nfasc PE=3 SV=1	9.49470256481815	0.523079758238612	0.681939593891934	-0.76704705654839	0.443053538151824	0.998546411628219	0.000631744668491667
>tr|A0A8L2QDI1|A0A8L2QDI1_RAT 78 kDa glucose-regulated protein OS=Rattus norvegicus OX=10116 GN=Hspa5 PE=1 SV=1	12.9134593778251	1.25258577100534	0.598999861650889	-2.09112864826565	0.0365165332494467	0.322447878504548	0.491540476089948
>sp|Q4V8C2|ZW10_RAT Centromere/kinetochore protein zw10 homolog OS=Rattus norvegicus OX=10116 GN=Zw10 PE=2 SV=3	14.1767717356116	-0.177183114535493	0.559874668381329	0.316469246675783	0.751646364162444	0.998546411628219	0.000631744668491667
>tr|A0A8I5ZMP1|A0A8I5ZMP1_RAT Coatomer subunit epsilon OS=Rattus norvegicus OX=10116 GN=Cope PE=3 SV=1	13.5492292941584	0.416484027680149	0.548271827887149	-0.759630545463433	0.447475455409676	0.998546411628219	0.000631744668491667
>tr|D3ZZ38|D3ZZ38_RAT Sorting nexin OS=Rattus norvegicus OX=10116 GN=Snx18 PE=1 SV=1	12.4868325887135	-0.756647765582393	0.573322498077501	1.31975941659298	0.186915355306379	0.943841476537569	0.0251009417678068
>sp|A1L1J9|LMF2_RAT Lipase maturation factor 2 OS=Rattus norvegicus OX=10116 GN=Lmf2 PE=2 SV=1	13.1378638616089	-0.0787480266004683	0.565975064881487	0.139136918720894	0.889341955027642	0.998546411628219	0.000631744668491667
>sp|P55053|FABP5_RAT Fatty acid-binding protein 5 OS=Rattus norvegicus OX=10116 GN=Fabp5 PE=1 SV=3	13.6841373010757	1.2635528990772	0.650528080835276	-1.94234951003929	0.0520948031514468	0.427725752190827	0.368834601280046
>sp|Q6AY23|P5CR2_RAT Pyrroline-5-carboxylate reductase 2 OS=Rattus norvegicus OX=10116 GN=Pycr2 PE=2 SV=1	10.8592249984377	-0.00674524896868412	0.632631331601624	0.0106622113571379	0.991492947358619	0.998546411628219	0.000631744668491667
>sp|O08662|PI4KA_RAT Phosphatidylinositol 4-kinase alpha OS=Rattus norvegicus OX=10116 GN=Pi4ka PE=1 SV=2	13.0611425009026	-0.421915909528842	0.561367681271587	0.751585678343888	0.452300258598641	0.998546411628219	0.000631744668491667
>sp|Q8CHN6|SGPL1_RAT Sphingosine-1-phosphate lyase 1 OS=Rattus norvegicus OX=10116 GN=Sgpl1 PE=2 SV=1	11.9607223757349	-1.01472796814915	0.59137075015334	1.71589137252059	0.0861819260808717	0.583918648399929	0.233647654620509
>tr|A0A8J8XXQ6|A0A8J8XXQ6_RAT Heterogeneous nuclear ribonucleoprotein A/B OS=Rattus norvegicus OX=10116 GN=Hnrnpab PE=1 SV=1	9.75406593079716	-1.33378355428518	0.677181554796114	1.9696099883978	0.0488830860201233	0.41595062286214	0.380958221034956
>tr|A0A8I6ACF8|A0A8I6ACF8_RAT DNA helicase OS=Rattus norvegicus OX=10116 GN=Chd4 PE=1 SV=1	11.5328349648207	1.11339303815752	0.617391927555408	-1.803381269603	0.0713283571511606	0.543962424026443	0.264431099569468
>tr|D4A769|D4A769_RAT Sterile alpha motif domain containing 4B OS=Rattus norvegicus OX=10116 GN=Samd4b PE=1 SV=1	10.9979352792921	-0.521926023375852	0.693204864298214	0.752917427814415	0.451499534722323	0.998546411628219	0.000631744668491667
>tr|D3ZY46|D3ZY46_RAT Engulfment and cell motility 1 OS=Rattus norvegicus OX=10116 GN=Elmo1 PE=1 SV=2	11.2402125833129	1.46142994418624	0.623292117611855	-2.34469505211411	0.0190426472422047	0.198043531318929	0.70323933835625
>sp|Q6URK4|ROA3_RAT Heterogeneous nuclear ribonucleoprotein A3 OS=Rattus norvegicus OX=10116 GN=Hnrnpa3 PE=1 SV=1	10.1294355216927	-1.69193261873905	0.679414349760096	2.49028095938285	0.0127642147446829	0.147192919152706	0.832113081621296
>sp|Q505J9|ATAD1_RAT Outer mitochondrial transmembrane helix translocase OS=Rattus norvegicus OX=10116 GN=Atad1 PE=1 SV=1	13.5801899442548	0.157208169313559	0.545903727625003	-0.287977827148215	0.773363711406445	0.998546411628219	0.000631744668491667
>tr|B2RYI2|B2RYI2_RAT Signal recognition particle subunit SRP68 OS=Rattus norvegicus OX=10116 GN=Srp68 PE=3 SV=1	13.8348301839201	0.323709042260418	0.560375894828848	-0.577664109480095	0.563490914788163	0.998546411628219	0.000631744668491667
>tr|A0A8L2QE16|A0A8L2QE16_RAT Ras-related protein Rab-3 OS=Rattus norvegicus OX=10116 GN=Rab3a PE=1 SV=1	10.8107889563195	-0.144229684886662	0.602751987631008	0.239285291208291	0.810884370084735	0.998546411628219	0.000631744668491667
>tr|A0A8I5XVR1|A0A8I5XVR1_RAT Exportin-2 OS=Rattus norvegicus OX=10116 GN=Cse1l PE=1 SV=1	13.5599841313891	-0.247747246291235	0.556415725675428	0.445255651231813	0.656135013392986	0.998546411628219	0.000631744668491667
>sp|P63036|DNJA1_RAT DnaJ homolog subfamily A member 1 OS=Rattus norvegicus OX=10116 GN=Dnaja1 PE=1 SV=1	13.127981782171	-0.148738449407872	0.560390674885371	0.265419208551779	0.790686540364347	0.998546411628219	0.000631744668491667
>tr|A0A8I6AQW6|A0A8I6AQW6_RAT OXA1L, mitochondrial inner membrane protein OS=Rattus norvegicus OX=10116 GN=Oxa1l PE=1 SV=1	12.4174885961331	0.252609604341825	0.597943825372098	-0.422463772720835	0.67268653800503	0.998546411628219	0.000631744668491667
>sp|P62278|RS13_RAT Small ribosomal subunit protein uS15 OS=Rattus norvegicus OX=10116 GN=Rps13 PE=1 SV=2	13.7099081346864	0.70849244737833	0.553560044876053	-1.27988364394502	0.200586060782842	0.977857046316354	0.00972463042079132
>sp|Q6NYB7|RAB1A_RAT Ras-related protein Rab-1A OS=Rattus norvegicus OX=10116 GN=Rab1A PE=1 SV=3	4.69867038162293	-0.387724349724771	0.892120546388879	0.434609819596914	0.663845666190884	NA	NA
>sp|Q63186|EI2BD_RAT Translation initiation factor eIF-2B subunit delta OS=Rattus norvegicus OX=10116 GN=Eif2b4 PE=2 SV=1	12.6677292601137	-0.299787362152911	0.578992883108057	0.517773829176691	0.604616079963369	0.998546411628219	0.000631744668491667
>sp|P17136|RSMB_RAT Small nuclear ribonucleoprotein-associated protein B OS=Rattus norvegicus OX=10116 GN=Snrpb PE=2 SV=2	16.130498177568	-0.0449396869730574	0.503447501125343	0.0892638991604982	0.928872183798611	0.998546411628219	0.000631744668491667
>tr|A0A8I5ZR65|A0A8I5ZR65_RAT Ecm29 proteasome adaptor and scaffold OS=Rattus norvegicus OX=10116 GN=Ecpas PE=1 SV=1	10.4366924860772	0.545502681916273	0.632634179888501	-0.862271908881711	0.388537907151298	0.998546411628219	0.000631744668491667
>sp|Q99J82|ILK_RAT Integrin-linked protein kinase OS=Rattus norvegicus OX=10116 GN=Ilk PE=2 SV=1	10.6207473245919	0.501584040900369	0.624219754236338	-0.803537596329358	0.421664075447573	0.998546411628219	0.000631744668491667
>tr|A0A0U1RRV7|A0A0U1RRV7_RAT Serine and arginine rich splicing factor 3 OS=Rattus norvegicus OX=10116 GN=Srsf3 PE=4 SV=2	11.2787384102993	-0.960016862651073	0.629598585652398	1.52480784507527	0.127307032594918	0.763842195569509	0.116996354346004
>tr|A0A0G2JWZ9|A0A0G2JWZ9_RAT Ankyrin repeat domain 44 OS=Rattus norvegicus OX=10116 GN=Ankrd44 PE=1 SV=2	8.98498296377397	0.794699938596235	0.68690690289495	-1.15692524743454	0.247302902596818	0.998546411628219	0.000631744668491667
>sp|B5DFC8|EIF3C_RAT Eukaryotic translation initiation factor 3 subunit C OS=Rattus norvegicus OX=10116 GN=Eif3c PE=1 SV=1	11.5056377755157	-0.727040699546289	0.609580920553193	1.19268939534148	0.232991040355389	0.998546411628219	0.000631744668491667
>sp|P41562|IDHC_RAT Isocitrate dehydrogenase [NADP] cytoplasmic OS=Rattus norvegicus OX=10116 GN=Idh1 PE=1 SV=1	8.98993181654763	1.32986462023658	0.748807844539674	-1.77597581266541	0.0757369038754815	0.553826109589458	0.256626573719853
>sp|P54311|GBB1_RAT Guanine nucleotide-binding protein G(I)/G(S)/G(T) subunit beta-1 OS=Rattus norvegicus OX=10116 GN=Gnb1 PE=1 SV=4	4.22747129405951	2.53700582432185	1.20664446705029	-2.10252969586286	0.0355069011556941	NA	NA
>sp|P10960|SAP_RAT Prosaposin OS=Rattus norvegicus OX=10116 GN=Psap PE=1 SV=1	11.8628239225394	-0.230435306630458	0.608529622254995	0.378675578317036	0.704928790791308	0.998546411628219	0.000631744668491667
>tr|A6J8Q9|A6J8Q9_RAT CLPTM1 regulator of GABA type A receptor forward trafficking OS=Rattus norvegicus OX=10116 GN=Clptm1 PE=1 SV=1	10.0503943045567	-0.163513433064479	0.625905451680707	0.261243024206621	0.793905101238609	0.998546411628219	0.000631744668491667
>tr|D4A414|D4A414_RAT Cytochrome c oxidase assembly homolog COX15 OS=Rattus norvegicus OX=10116 GN=Cox15 PE=3 SV=1	13.0038539501946	0.167024888089225	0.561277869066392	-0.297579678969077	0.766023986127975	0.998546411628219	0.000631744668491667
>tr|F1LPV8|F1LPV8_RAT Succinate--CoA ligase [GDP-forming] subunit beta, mitochondrial OS=Rattus norvegicus OX=10116 GN=Suclg2 PE=1 SV=3	10.1812353536711	-0.640269098745969	0.655066205321276	0.977411280791001	0.328365580441385	0.998546411628219	0.000631744668491667
>tr|Q5XI86|Q5XI86_RAT aminoacyl-tRNA hydrolase OS=Rattus norvegicus OX=10116 GN=Ptrh2 PE=1 SV=1	11.8811545655849	1.28720585189128	0.596641982734426	-2.1574174951484	0.0309731492720419	0.278758343448377	0.554772124986429
>tr|A0A8I5ZN24|A0A8I5ZN24_RAT Dehydrogenase/reductase 7 OS=Rattus norvegicus OX=10116 GN=Dhrs7 PE=3 SV=1	6.96434736540066	-0.481518919177881	0.771023404348403	0.624519199368295	0.532286665504903	NA	NA
>sp|Q9JID2|GNA11_RAT Guanine nucleotide-binding protein subunit alpha-11 OS=Rattus norvegicus OX=10116 GN=Gna11 PE=2 SV=1	11.2732829759842	-0.155957332210718	0.62186608110601	0.250789256640824	0.801977048151999	0.998546411628219	0.000631744668491667
>tr|F7EXY7|F7EXY7_RAT Solute carrier family 25 member 24 OS=Rattus norvegicus OX=10116 GN=Slc25a24 PE=1 SV=1	9.91691141190241	-0.143972723314573	0.637324494445589	0.225901757376854	0.821277830964844	0.998546411628219	0.000631744668491667
>tr|A0A8I6AL00|A0A8I6AL00_RAT NADH dehydrogenase [ubiquinone] iron-sulfur protein 8, mitochondrial OS=Rattus norvegicus OX=10116 GN=Ndufs8 PE=1 SV=1	12.3528376985535	-0.18569724949517	0.568696522270111	0.326531361144793	0.744022365655773	0.998546411628219	0.000631744668491667
>sp|Q62638|GSLG1_RAT Golgi apparatus protein 1 OS=Rattus norvegicus OX=10116 GN=Glg1 PE=1 SV=1	11.2230186764923	-0.415322595080713	0.612859593850617	0.67767984583749	0.497974707796707	0.998546411628219	0.000631744668491667
>tr|D4A3V2|D4A3V2_RAT NADH dehydrogenase [ubiquinone] 1 alpha subcomplex subunit 6 OS=Rattus norvegicus OX=10116 GN=Ndufa6 PE=3 SV=1	12.0401087766694	-0.128774155850173	0.585452480714848	0.219956631993321	0.825904930194313	0.998546411628219	0.000631744668491667
>sp|Q9QUL6|NSF_RAT Vesicle-fusing ATPase OS=Rattus norvegicus OX=10116 GN=Nsf PE=1 SV=1	13.2837221401981	0.158727786721471	0.546317458442927	-0.290541303903897	0.771402156863334	0.998546411628219	0.000631744668491667
>sp|O70536|SOAT1_RAT Sterol O-acyltransferase 1 OS=Rattus norvegicus OX=10116 GN=Soat1 PE=2 SV=1	14.37012678091	-0.0189761639524022	0.527697315689296	0.0359603192743456	0.971313999107006	0.998546411628219	0.000631744668491667
>tr|Q7TP91|Q7TP91_RAT Surfeit locus protein 1 OS=Rattus norvegicus OX=10116 GN=Surf1 PE=1 SV=1	10.3053919110672	0.610308690381352	0.625457795508669	-0.975779172893678	0.329173907838232	0.998546411628219	0.000631744668491667
>sp|Q62698|DC1L2_RAT Cytoplasmic dynein 1 light intermediate chain 2 OS=Rattus norvegicus OX=10116 GN=Dync1li2 PE=1 SV=1	10.5546514075877	0.685066053969697	0.637941391381202	-1.07386989341837	0.282880998599437	0.998546411628219	0.000631744668491667
>sp|Q91ZQ0|VMP1_RAT Vacuole membrane protein 1 OS=Rattus norvegicus OX=10116 GN=Vmp1 PE=1 SV=1	14.3849383959755	0.367275079504833	0.532572446343362	-0.689624636097006	0.490430270502667	0.998546411628219	0.000631744668491667
>sp|P63170|DYL1_RAT Dynein light chain 1, cytoplasmic OS=Rattus norvegicus OX=10116 GN=Dynll1 PE=1 SV=1	12.5421877061568	0.862391031438719	0.589760640055896	-1.46227295086526	0.143666427745336	0.808196336448057	0.0924831225446938
>sp|Q9WVB1|RAB6A_RAT Ras-related protein Rab-6A OS=Rattus norvegicus OX=10116 GN=Rab6a PE=1 SV=2	8.94376369630728	-0.136731213356375	0.664468213649355	0.205775401362584	0.836966356856954	0.998546411628219	0.000631744668491667
>tr|D4AE96|D4AE96_RAT Importin 7 OS=Rattus norvegicus OX=10116 GN=Ipo7 PE=4 SV=1	11.0201867087976	0.116570562361092	0.61240292303857	-0.190349454543263	0.849035302873249	0.998546411628219	0.000631744668491667
>sp|Q63345|MOG_RAT Myelin-oligodendrocyte glycoprotein OS=Rattus norvegicus OX=10116 GN=Mog PE=1 SV=1	5.75815377565169	-1.05297836910294	0.872793082365895	1.20644674021546	0.227645283214525	NA	NA
>sp|Q9JHY2|SFXN3_RAT Sideroflexin-3 OS=Rattus norvegicus OX=10116 GN=Sfxn3 PE=2 SV=2	10.2998688692404	-0.713305737123529	0.62838994716324	1.13513231766935	0.256319882517632	0.998546411628219	0.000631744668491667
>sp|O88506|STK39_RAT STE20/SPS1-related proline-alanine-rich protein kinase OS=Rattus norvegicus OX=10116 GN=Stk39 PE=1 SV=2	10.5420323203115	0.313155099973765	0.622435655363104	-0.503112405716994	0.61488524507095	0.998546411628219	0.000631744668491667
>sp|B2GV24|UFL1_RAT E3 UFM1-protein ligase 1 OS=Rattus norvegicus OX=10116 GN=Ufl1 PE=1 SV=1	11.0827788987636	0.601517599796439	0.600287780368782	-1.00204871641215	0.316320064681984	0.998546411628219	0.000631744668491667
>tr|D3ZPP2|D3ZPP2_RAT ADP-ribosylation factor like GTPase 8A OS=Rattus norvegicus OX=10116 GN=Arl8a PE=3 SV=1	8.59422611133069	0.85940099104377	0.871998456701474	-0.985553339503195	0.324352344657742	0.998546411628219	0.000631744668491667
>sp|Q9EQG6|KDIS_RAT Kinase D-interacting substrate of 220 kDa OS=Rattus norvegicus OX=10116 GN=Kidins220 PE=1 SV=2	10.3333057121182	-0.417746891708441	0.656898469244214	0.635938293765662	0.524816642064595	0.998546411628219	0.000631744668491667
>tr|A0A8I6A680|A0A8I6A680_RAT SOGA family member 3 OS=Rattus norvegicus OX=10116 GN=Soga3 PE=3 SV=1	8.58229700018999	0.778868385677911	0.698526101346903	-1.11501686791101	0.264843193455577	0.998546411628219	0.000631744668491667
>sp|Q561S0|NDUAA_RAT NADH dehydrogenase [ubiquinone] 1 alpha subcomplex subunit 10, mitochondrial OS=Rattus norvegicus OX=10116 GN=Ndufa10 PE=1 SV=1	10.8396192618373	-0.134690465919272	0.602004499220452	0.223736643320251	0.822962231386413	0.998546411628219	0.000631744668491667
>sp|Q4V8F9|HSDL2_RAT Hydroxysteroid dehydrogenase-like protein 2 OS=Rattus norvegicus OX=10116 GN=Hsdl2 PE=2 SV=1	12.8668493002678	0.00961170627971312	0.55559692797429	-0.0172997829825256	0.986197458732926	0.998546411628219	0.000631744668491667
>sp|B0BND0|ENPP6_RAT Glycerophosphocholine cholinephosphodiesterase ENPP6 OS=Rattus norvegicus OX=10116 GN=Enpp6 PE=1 SV=1	10.9120396750003	0.310613401373146	0.608822114917869	-0.510187448455364	0.609920144729643	0.998546411628219	0.000631744668491667
>tr|A0A8I6AAN3|A0A8I6AAN3_RAT Delta-1-pyrroline-5-carboxylate synthase OS=Rattus norvegicus OX=10116 GN=Aldh18a1 PE=3 SV=1	11.1954397401797	-0.256757616460644	0.597471539738584	0.429740329678272	0.667384542990069	0.998546411628219	0.000631744668491667
>tr|M0RD40|M0RD40_RAT non-specific serine/threonine protein kinase OS=Rattus norvegicus OX=10116 GN=Sik3 PE=1 SV=3	7.62420044856454	-0.197864727474369	0.708467688742295	0.279285464416349	0.780025760376366	NA	NA
>tr|A0A1W2Q641|A0A1W2Q641_RAT H(+)-transporting two-sector ATPase OS=Rattus norvegicus OX=10116 GN=Atp6v1a PE=1 SV=1	10.3754733450666	-0.249698436978683	0.628613577694613	0.397220877561109	0.691204587921861	0.998546411628219	0.000631744668491667
>tr|A0A8I6AH00|A0A8I6AH00_RAT Nuclear pore complex protein Nup93 OS=Rattus norvegicus OX=10116 GN=Nup93 PE=1 SV=1	10.4001494709915	0.210370224637481	0.625813042879153	-0.336155065847843	0.736753935422816	0.998546411628219	0.000631744668491667
>sp|Q5XIE1|THEM6_RAT Protein THEM6 OS=Rattus norvegicus OX=10116 GN=Them6 PE=2 SV=1	12.9797131699999	-0.129183926499753	0.553498304543394	0.233395342748743	0.815454429276307	0.998546411628219	0.000631744668491667
>sp|Q80Z70|SE1L1_RAT Protein sel-1 homolog 1 OS=Rattus norvegicus OX=10116 GN=Sel1l PE=1 SV=2	11.6400672427185	-0.223997399257654	0.592154100306807	0.378275518385495	0.705225930116154	0.998546411628219	0.000631744668491667
>tr|G3V7N0|G3V7N0_RAT Heparan sulfate 2-O-sulfotransferase 1 OS=Rattus norvegicus OX=10116 GN=Hs2st1 PE=3 SV=1	12.4321123473364	0.0486536926302716	0.565330538396227	-0.0860623817851697	0.931416827619414	0.998546411628219	0.000631744668491667
>sp|Q3B7U9|FKBP8_RAT Peptidyl-prolyl cis-trans isomerase FKBP8 OS=Rattus norvegicus OX=10116 GN=Fkbp8 PE=2 SV=1	10.9182429511845	0.291516866064524	0.623413289668386	-0.467614134789445	0.640060554978191	0.998546411628219	0.000631744668491667
>tr|M0R719|M0R719_RAT MICOS complex subunit MIC13 OS=Rattus norvegicus OX=10116 GN=Micos13 PE=3 SV=2	11.0590698657406	0.36464850478721	0.600746648958758	-0.606992157874264	0.543856116499032	0.998546411628219	0.000631744668491667
>sp|Q52KK3|S2551_RAT Mitochondrial nicotinamide adenine dinucleotide transporter SLC25A51 OS=Rattus norvegicus OX=10116 GN=Slc25a51 PE=2 SV=1	9.6243764959625	-0.218092599294915	0.646774889490665	0.337200164753864	0.735966013103451	0.998546411628219	0.000631744668491667
>sp|Q63584|TMEDA_RAT Transmembrane emp24 domain-containing protein 10 OS=Rattus norvegicus OX=10116 GN=Tmed10 PE=1 SV=2	5.55051059454724	-0.374700572192529	0.830527665290678	0.451159651691298	0.651874487496885	NA	NA
>sp|P49655|KCJ10_RAT ATP-sensitive inward rectifier potassium channel 10 OS=Rattus norvegicus OX=10116 GN=Kcnj10 PE=2 SV=1	10.6144294154275	0.0946212130578178	0.634445954399468	-0.149139910817748	0.881443233760612	0.998546411628219	0.000631744668491667
>sp|P63245|RACK1_RAT Small ribosomal subunit protein RACK1 OS=Rattus norvegicus OX=10116 GN=Rack1 PE=1 SV=3	10.9366622310832	-0.123006406116393	0.623565864950436	0.197262892390958	0.843621816340487	0.998546411628219	0.000631744668491667
>tr|G3V9P7|G3V9P7_RAT Huntingtin OS=Rattus norvegicus OX=10116 GN=Htt PE=1 SV=1	11.2506167781598	0.075325401023854	0.592954112373873	-0.127034115207147	0.898913397244042	0.998546411628219	0.000631744668491667
>tr|A0A8I6AFB6|A0A8I6AFB6_RAT Inositol-tetrakisphosphate 1-kinase OS=Rattus norvegicus OX=10116 GN=Itpk1 PE=3 SV=1	10.5076498412447	-0.224425696452907	0.639805148098483	0.350771945364781	0.725759445868233	0.998546411628219	0.000631744668491667
>sp|P40241|CD9_RAT CD9 antigen OS=Rattus norvegicus OX=10116 GN=Cd9 PE=1 SV=2	4.37888368033045	0.220250231643117	0.930378692631983	-0.236731809732275	0.812864855687876	NA	NA
>sp|Q920R3|FADS1_RAT Acyl-CoA (8-3)-desaturase OS=Rattus norvegicus OX=10116 GN=Fads1 PE=1 SV=1	9.45097335204354	-0.0667732921734064	0.670431346627022	0.0995975091399688	0.920663871412439	0.998546411628219	0.000631744668491667
>sp|Q64620|PPP6_RAT Serine/threonine-protein phosphatase 6 catalytic subunit OS=Rattus norvegicus OX=10116 GN=Ppp6c PE=2 SV=2	9.97980534231985	0.616068161091723	0.644899637845179	-0.955293079633613	0.33942950617289	0.998546411628219	0.000631744668491667
>sp|P46462|TERA_RAT Transitional endoplasmic reticulum ATPase OS=Rattus norvegicus OX=10116 GN=Vcp PE=1 SV=3	9.19213729695582	0.372834175341382	0.731483364551179	-0.509696041508947	0.610264426679805	0.998546411628219	0.000631744668491667
>sp|Q6AY09|HNRH2_RAT Heterogeneous nuclear ribonucleoprotein H2 OS=Rattus norvegicus OX=10116 GN=Hnrnph2 PE=1 SV=1	9.49641904925991	1.58448646368102	0.681699783541189	-2.32431709960384	0.0201085050062938	0.20458218136838	0.689132195014777
>tr|D3ZXF9|D3ZXF9_RAT Mitochondrial ribosomal protein L12 OS=Rattus norvegicus OX=10116 GN=Mrpl12 PE=1 SV=1	7.35756393865348	-1.91220307351583	0.792395608886648	2.41319241559474	0.0158134688353508	NA	NA
>sp|O35346|FAK1_RAT Focal adhesion kinase 1 OS=Rattus norvegicus OX=10116 GN=Ptk2 PE=1 SV=1	6.98935464989808	-2.05409118976439	0.84376755205674	2.43442780509561	0.0149153549353242	NA	NA
>sp|O35532|MSMO1_RAT Methylsterol monooxygenase 1 OS=Rattus norvegicus OX=10116 GN=Msmo1 PE=1 SV=1	9.67793344689401	-0.309188157194953	0.637091511567942	0.485312002406078	0.627455042830762	0.998546411628219	0.000631744668491667
>sp|Q6AY55|DCAKD_RAT Dephospho-CoA kinase domain-containing protein OS=Rattus norvegicus OX=10116 GN=Dcakd PE=2 SV=1	10.5086442361667	0.734536280846887	0.619909955636924	-1.18490802441169	0.236053814346454	0.998546411628219	0.000631744668491667
>sp|P0C089|PTPM1_RAT Phosphatidylglycerophosphatase and protein-tyrosine phosphatase 1 OS=Rattus norvegicus OX=10116 GN=Ptpmt1 PE=1 SV=1	8.28295392069159	-0.0520071202168171	0.682251203450814	0.0762286969282958	0.939237152258037	NA	NA
>sp|O08651|SERA_RAT D-3-phosphoglycerate dehydrogenase OS=Rattus norvegicus OX=10116 GN=Phgdh PE=1 SV=3	7.5597593094948	-0.125929178819349	0.711087688407701	0.177093740859633	0.859434758292505	NA	NA
>sp|E9PTT0|ZDH17_RAT Palmitoyltransferase ZDHHC17 OS=Rattus norvegicus OX=10116 GN=Zdhhc17 PE=1 SV=1	11.2632406682084	-0.320670434909573	0.603394684416507	0.53144391754075	0.595111194898829	0.998546411628219	0.000631744668491667
>sp|P00406|COX2_RAT Cytochrome c oxidase subunit 2 OS=Rattus norvegicus OX=10116 GN=Mtco2 PE=1 SV=3	10.1356400694854	0.123937184271886	0.627262543737903	-0.19758422610943	0.843370377239543	0.998546411628219	0.000631744668491667
>sp|Q6P9V9|TBA1B_RAT Tubulin alpha-1B chain OS=Rattus norvegicus OX=10116 GN=Tuba1b PE=1 SV=1	11.3910292193874	-0.0422135676724036	0.588789429800806	0.0716955256596317	0.942844217007172	0.998546411628219	0.000631744668491667
>sp|B5DEH2|ERLN2_RAT Erlin-2 OS=Rattus norvegicus OX=10116 GN=Erlin2 PE=1 SV=1	8.69180414375998	-0.568632400859311	0.692173223179624	0.821517478308673	0.41135157251686	0.998546411628219	0.000631744668491667
>tr|A0A8L2UK94|A0A8L2UK94_RAT Solute carrier family 25 member 17 OS=Rattus norvegicus OX=10116 GN=Slc25a17 PE=1 SV=1	9.90696438978373	0.122594187133446	0.648152203875155	-0.189144133739704	0.849979852004233	0.998546411628219	0.000631744668491667
>sp|P62271|RS18_RAT Small ribosomal subunit protein uS13 OS=Rattus norvegicus OX=10116 GN=Rps18 PE=1 SV=3	11.0616813361269	0.0118612971611132	0.605402758565762	-0.0195924068618606	0.984368521118535	0.998546411628219	0.000631744668491667
>tr|A0A8I6A8V9|A0A8I6A8V9_RAT Translocation protein SEC62 OS=Rattus norvegicus OX=10116 GN=Sec62 PE=1 SV=1	10.9135085164938	0.0669986797196407	0.598710710355829	-0.11190492931022	0.910898788131837	0.998546411628219	0.000631744668491667
>sp|Q99P75|RAB9A_RAT Ras-related protein Rab-9A OS=Rattus norvegicus OX=10116 GN=Rab9a PE=1 SV=2	4.81731270086603	-0.690825179265724	0.912855308402216	0.756774017642386	0.449185261542779	NA	NA
>tr|F1LW77|F1LW77_RAT RAB33B, member RAS oncogene family OS=Rattus norvegicus OX=10116 GN=Rab33b PE=3 SV=2	6.40696356241201	0.792570149722609	0.776979644886315	-1.02006552544703	0.307697385429654	NA	NA
>tr|A0A0G2KAE2|A0A0G2KAE2_RAT Tumor suppressor candidate 3 OS=Rattus norvegicus OX=10116 GN=Tusc3 PE=3 SV=2	11.5134820885802	-0.0195547261786461	0.589142377560825	0.033191851279833	0.973521596280381	0.998546411628219	0.000631744668491667
>sp|P62246|RS15A_RAT Small ribosomal subunit protein uS8 OS=Rattus norvegicus OX=10116 GN=Rps15a PE=1 SV=2	10.6037647730574	-0.272263069150272	0.610301950960397	0.446112074067316	0.655516291559603	0.998546411628219	0.000631744668491667
>tr|A6KNE7|A6KNE7_RAT Small nuclear ribonucleoprotein Sm D1 OS=Rattus norvegicus OX=10116 GN=Snrpd1 PE=1 SV=1	11.3442650858475	-0.00652038173422883	0.595380585597999	0.0109516196731201	0.991262046416122	0.998546411628219	0.000631744668491667
>tr|A0A0G2K2U0|A0A0G2K2U0_RAT Phosphatidylserine synthase OS=Rattus norvegicus OX=10116 GN=Ptdss1 PE=1 SV=1	10.7352188462115	-0.0757704739687066	0.613774514578498	0.123450016527228	0.901750752473846	0.998546411628219	0.000631744668491667
>sp|Q4AEF8|COPG1_RAT Coatomer subunit gamma-1 OS=Rattus norvegicus OX=10116 GN=Copg1 PE=2 SV=1	9.60945581541681	0.0592901379629601	0.641387763298114	-0.0924403946500026	0.926348146515847	0.998546411628219	0.000631744668491667
>sp|Q5I0K8|RT07_RAT Small ribosomal subunit protein uS7m OS=Rattus norvegicus OX=10116 GN=Mrps7 PE=2 SV=2	10.054834062494	-0.371024068634198	0.645894918599928	0.574434103675018	0.565674080543549	0.998546411628219	0.000631744668491667
>sp|P07335|KCRB_RAT Creatine kinase B-type OS=Rattus norvegicus OX=10116 GN=Ckb PE=1 SV=2	9.94298804893035	1.18255510791692	0.691710987062546	-1.70960868055431	0.0873382593760577	0.583918648399929	0.233647654620509
>sp|P27653|C1TC_RAT C-1-tetrahydrofolate synthase, cytoplasmic OS=Rattus norvegicus OX=10116 GN=Mthfd1 PE=1 SV=3	7.2725732052837	-0.432785733995618	0.810727151194572	0.533824152007154	0.593463202253173	NA	NA
>sp|Q641X8|EIF3E_RAT Eukaryotic translation initiation factor 3 subunit E OS=Rattus norvegicus OX=10116 GN=Eif3e PE=2 SV=1	10.8866281782772	-0.216995543362662	0.613284944563899	0.353824996498106	0.723470039255225	0.998546411628219	0.000631744668491667
>tr|A0A8I5ZLF3|A0A8I5ZLF3_RAT AFG3 like matrix AAA peptidase subunit 2 OS=Rattus norvegicus OX=10116 GN=Afg3l2 PE=1 SV=1	10.2969703461527	-0.122115624152847	0.673047519159152	0.181436853530652	0.856024693950884	0.998546411628219	0.000631744668491667
>sp|P04785|PDIA1_RAT Protein disulfide-isomerase OS=Rattus norvegicus OX=10116 GN=P4hb PE=1 SV=2	8.77158741067553	1.05033556750629	0.708795289511844	-1.48186025365613	0.138377482704465	0.808196336448057	0.0924831225446938
>sp|P62744|AP2S1_RAT AP-2 complex subunit sigma OS=Rattus norvegicus OX=10116 GN=Ap2s1 PE=1 SV=1	8.44314589453498	-0.651683532362596	0.695349957809714	0.937202231830627	0.348654541983459	0.998546411628219	0.000631744668491667
>sp|O35821|MBB1A_RAT Myb-binding protein 1A OS=Rattus norvegicus OX=10116 GN=Mybbp1a PE=1 SV=2	6.6996710412725	-0.773227882058634	0.815051754565523	0.948685623615173	0.34278052800969	NA	NA
>tr|A0A0G2K200|A0A0G2K200_RAT Ribosomal protein S5 OS=Rattus norvegicus OX=10116 GN=Rps5 PE=1 SV=2	10.9858534651673	-0.173913535774521	0.597267566846428	0.291181951654908	0.770912165304585	0.998546411628219	0.000631744668491667
>sp|Q5EB77|RAB18_RAT Ras-related protein Rab-18 OS=Rattus norvegicus OX=10116 GN=Rab18 PE=2 SV=1	6.94771320366095	-0.23048810048333	0.740630460297963	0.311205267456327	0.755644578880061	NA	NA
>sp|B0BN86|TMM11_RAT Transmembrane protein 11, mitochondrial OS=Rattus norvegicus OX=10116 GN=Tmem11 PE=2 SV=1	8.00910946998004	-0.590669520736465	0.711800337685035	0.829824726773073	0.406637888412383	NA	NA
>sp|Q7TQ16|QCR8_RAT Cytochrome b-c1 complex subunit 8 OS=Rattus norvegicus OX=10116 GN=Uqcrq PE=3 SV=1	9.99722716449972	0.154354659179803	0.628886668438364	-0.245441137372323	0.806114879882185	0.998546411628219	0.000631744668491667
>tr|A0A8I6AES7|A0A8I6AES7_RAT NADH dehydrogenase [ubiquinone] iron-sulfur protein 7, mitochondrial OS=Rattus norvegicus OX=10116 GN=Ndufs7 PE=1 SV=1	9.67410256889577	0.255360330345949	0.639307474083297	-0.399432731037769	0.689574380604006	0.998546411628219	0.000631744668491667
>sp|Q99ML5|PCYOX_RAT Prenylcysteine oxidase 1 OS=Rattus norvegicus OX=10116 GN=Pcyox1 PE=1 SV=1	6.7361577959925	-0.738179441899082	0.774234732967424	0.953431059686316	0.340371710656657	NA	NA
>tr|A6JB73|A6JB73_RAT Sphingosine kinase 2 OS=Rattus norvegicus OX=10116 GN=Sphk2 PE=1 SV=1	10.2093465427396	0.203210745302398	0.624503304533521	-0.325395788664702	0.744881542406133	0.998546411628219	0.000631744668491667
>sp|Q07009|CAN2_RAT Calpain-2 catalytic subunit OS=Rattus norvegicus OX=10116 GN=Capn2 PE=1 SV=3	9.01473559602539	-0.0959025770570508	0.676252865455123	0.141814670156714	0.887226396078915	0.998546411628219	0.000631744668491667
>sp|A1L134|AUP1_RAT Lipid droplet-regulating VLDL assembly factor AUP1 OS=Rattus norvegicus OX=10116 GN=Aup1 PE=2 SV=1	9.47109505687354	0.123344307406646	0.64668866833954	-0.190732130382537	0.848735464371312	0.998546411628219	0.000631744668491667
>sp|P20788|UCRI_RAT Cytochrome b-c1 complex subunit Rieske, mitochondrial OS=Rattus norvegicus OX=10116 GN=Uqcrfs1 PE=1 SV=2	7.52956442519106	0.234719523026333	0.710033870637927	-0.330575107375442	0.740965451464807	NA	NA
>sp|Q02563|SV2A_RAT Synaptic vesicle glycoprotein 2A OS=Rattus norvegicus OX=10116 GN=Sv2a PE=1 SV=2	9.15862212568808	0.294746051269577	0.687910344020355	-0.428465793299448	0.668312032644769	0.998546411628219	0.000631744668491667
>tr|B5DFJ4|B5DFJ4_RAT Vacuolar protein sorting-associated protein 18 homolog OS=Rattus norvegicus OX=10116 GN=Vps18 PE=1 SV=1	10.5932362117887	0.0822714097745045	0.613147105485219	-0.1341789091696	0.893261103130831	0.998546411628219	0.000631744668491667
>tr|D3ZCG3|D3ZCG3_RAT Protein MON2 homolog OS=Rattus norvegicus OX=10116 GN=Mon2 PE=1 SV=4	8.72582717676929	-0.433741296225991	0.678812566047815	0.63897063478262	0.522842035329675	0.998546411628219	0.000631744668491667
>sp|P09330|PRPS2_RAT Ribose-phosphate pyrophosphokinase 2 OS=Rattus norvegicus OX=10116 GN=Prps2 PE=1 SV=3	5.17726829402494	0.777910440089528	0.870284055419056	-0.893858086041749	0.3713978259538	NA	NA
>sp|Q99376|TFR1_RAT Transferrin receptor protein 1 OS=Rattus norvegicus OX=10116 GN=Tfrc PE=1 SV=2	4.93680985397834	-1.16977117642082	0.934562347556224	1.25167804960219	0.210687201612157	NA	NA
>sp|Q498R3|DJC10_RAT DnaJ homolog subfamily C member 10 OS=Rattus norvegicus OX=10116 GN=Dnajc10 PE=2 SV=2	8.45404684963555	-0.216530824219163	0.690577965495887	0.313550149350158	0.753862726368794	0.998546411628219	0.000631744668491667
>sp|D4ABB8|ATP9B_RAT Probable phospholipid-transporting ATPase IIB OS=Rattus norvegicus OX=10116 GN=Atp9b PE=3 SV=1	7.58064504014174	-0.187675599116949	0.727424202681374	0.258000212840257	0.796406742961639	NA	NA
>sp|P13596|NCAM1_RAT Neural cell adhesion molecule 1 OS=Rattus norvegicus OX=10116 GN=Ncam1 PE=1 SV=1	4.20403664377084	-0.782571979865537	0.953649795045972	0.820607296232693	0.411869990366802	NA	NA
>tr|A0A8I6G1M5|A0A8I6G1M5_RAT arginine--tRNA ligase OS=Rattus norvegicus OX=10116 GN=Rars2 PE=1 SV=1	8.12206301524799	1.2985477165115	0.711177187878006	-1.82591306167465	0.0678633583940879	NA	NA
>sp|P09606|GLNA_RAT Glutamine synthetase OS=Rattus norvegicus OX=10116 GN=Glul PE=1 SV=3	7.73120015152988	1.77807840969324	0.770191579436861	-2.30861834531262	0.0209647690314435	NA	NA
>sp|P62755|RS6_RAT Small ribosomal subunit protein eS6 OS=Rattus norvegicus OX=10116 GN=Rps6 PE=1 SV=1	8.43256645009592	0.508648699378465	0.708276264437979	-0.718150141289968	0.472664716407481	0.998546411628219	0.000631744668491667
>sp|P83732|RL24_RAT Large ribosomal subunit protein eL24 OS=Rattus norvegicus OX=10116 GN=Rpl24 PE=2 SV=1	5.88174959864997	-0.660519298428962	0.86168744782328	0.76654162724258	0.44335409293384	NA	NA
>sp|Q63357|MYO1D_RAT Unconventional myosin-Id OS=Rattus norvegicus OX=10116 GN=Myo1d PE=1 SV=3	7.73507791179731	-0.886679354914133	0.718506531113819	1.23405886588061	0.217180969847603	NA	NA
>sp|Q5RJY4|DRS7B_RAT Dehydrogenase/reductase SDR family member 7B OS=Rattus norvegicus OX=10116 GN=Dhrs7b PE=1 SV=1	6.74995162529069	1.20455222348232	0.782552434457868	-1.53926071972008	0.123740659345506	NA	NA
>tr|A0A0G2JYV2|A0A0G2JYV2_RAT Cleavage and polyadenylation specific factor 1 OS=Rattus norvegicus OX=10116 GN=Cpsf1 PE=1 SV=1	7.17340003465868	-0.531243820534731	0.74802892129037	0.710191551976789	0.477585358936881	NA	NA
>sp|P52504|NDUS6_RAT NADH dehydrogenase [ubiquinone] iron-sulfur protein 6, mitochondrial OS=Rattus norvegicus OX=10116 GN=Ndufs6 PE=3 SV=1	10.2540414250165	0.0731678093892332	0.616973452917186	-0.118591503480871	0.905598997086634	0.998546411628219	0.000631744668491667
>sp|P13803|ETFA_RAT Electron transfer flavoprotein subunit alpha, mitochondrial OS=Rattus norvegicus OX=10116 GN=Etfa PE=1 SV=4	9.97573207721006	0.331926295744019	0.633147980145728	-0.52424757900613	0.600106352101402	0.998546411628219	0.000631744668491667
>sp|Q75Q41|TOM22_RAT Mitochondrial import receptor subunit TOM22 homolog OS=Rattus norvegicus OX=10116 GN=Tomm22 PE=1 SV=1	9.05052596646955	0.282916653389375	0.655689075919164	-0.431479894632642	0.666119468423884	0.998546411628219	0.000631744668491667
>sp|Q64654|CP51A_RAT Lanosterol 14-alpha demethylase OS=Rattus norvegicus OX=10116 GN=Cyp51a1 PE=1 SV=1	9.25829242410048	-0.0508157422345244	0.665326064813979	0.0763772004764794	0.93911900799712	0.998546411628219	0.000631744668491667
>tr|A0A8I5ZUD8|A0A8I5ZUD8_RAT Proton-coupled zinc antiporter SLC30A9, mitochondrial OS=Rattus norvegicus OX=10116 GN=Slc30a9 PE=3 SV=1	10.1990225059848	-0.146576367570814	0.619026238211663	0.236785387311314	0.812823288462329	0.998546411628219	0.000631744668491667
>tr|A0A0G2JU49|A0A0G2JU49_RAT Metaxin 1 OS=Rattus norvegicus OX=10116 GN=Mtx1 PE=1 SV=1	9.36311625992794	-0.398153316339777	0.646912399484579	0.615467127631193	0.538246271894681	0.998546411628219	0.000631744668491667
>sp|Q5U2U0|CLPX_RAT ATP-dependent Clp protease ATP-binding subunit clpX-like, mitochondrial OS=Rattus norvegicus OX=10116 GN=Clpx PE=2 SV=1	9.46918392455892	0.186521199515236	0.649232443410275	-0.287294945606047	0.773886492434062	0.998546411628219	0.000631744668491667
>tr|D4AEH3|D4AEH3_RAT Proteasome 26S subunit, non-ATPase 7 OS=Rattus norvegicus OX=10116 GN=Psmd7 PE=1 SV=2	8.76566270009519	0.00528501464129832	0.667196702592983	-0.00792122416186819	0.993679843632526	0.998546411628219	0.000631744668491667
>sp|Q2TA68|OPA1_RAT Dynamin-like 120 kDa protein, mitochondrial OS=Rattus norvegicus OX=10116 GN=Opa1 PE=1 SV=1	9.01323187334121	0.467655104964857	0.665082610620216	-0.703153409061094	0.481960150875207	0.998546411628219	0.000631744668491667
>sp|P62853|RS25_RAT Small ribosomal subunit protein eS25 OS=Rattus norvegicus OX=10116 GN=Rps25 PE=2 SV=1	9.2315401735194	-0.0423657689546146	0.651534629963355	0.0650245850431578	0.948154425640649	0.998546411628219	0.000631744668491667
>sp|B4F7B7|DUS15_RAT Dual specificity protein phosphatase 15 OS=Rattus norvegicus OX=10116 GN=Dusp15 PE=2 SV=1	9.1407177543009	-0.18032422682017	0.659196714552422	0.273551464743882	0.7844293371273	0.998546411628219	0.000631744668491667
>sp|Q63362|NDUA5_RAT NADH dehydrogenase [ubiquinone] 1 alpha subcomplex subunit 5 OS=Rattus norvegicus OX=10116 GN=Ndufa5 PE=1 SV=3	10.4495351116862	0.272190096729134	0.614728340772235	-0.44278110943641	0.657924068356676	0.998546411628219	0.000631744668491667
>tr|F1LMQ3|F1LMQ3_RAT 26S proteasome non-ATPase regulatory subunit 8 OS=Rattus norvegicus OX=10116 GN=Psmd8 PE=1 SV=1	7.9015930589783	0.841942837079864	0.727509711621707	-1.15729429261236	0.247152144550566	NA	NA
>tr|A0A8I5ZT34|A0A8I5ZT34_RAT Glycerol-3-phosphate acyltransferase 4 OS=Rattus norvegicus OX=10116 GN=Gpat4 PE=1 SV=1	8.35170847837527	0.743757144475316	0.715198527750067	-1.03993103399568	0.298371943003501	NA	NA
>sp|P50398|GDIA_RAT Rab GDP dissociation inhibitor alpha OS=Rattus norvegicus OX=10116 GN=Gdi1 PE=1 SV=1	7.25912852217142	0.630543036315198	0.79874379998053	-0.789418379623815	0.429867517052227	NA	NA
>sp|P54001|P4HA1_RAT Prolyl 4-hydroxylase subunit alpha-1 OS=Rattus norvegicus OX=10116 GN=P4ha1 PE=2 SV=2	9.17724320080803	0.0202429728860954	0.654106353258938	-0.0309475252537134	0.975311388384725	0.998546411628219	0.000631744668491667
>sp|P13471|RS14_RAT Small ribosomal subunit protein uS11 OS=Rattus norvegicus OX=10116 GN=Rps14 PE=1 SV=3	8.18976498736349	-0.229522261386567	0.735332402862293	0.312134023324892	0.754938670436484	NA	NA
>sp|Q9QZK5|HTRA1_RAT Serine protease HTRA1 OS=Rattus norvegicus OX=10116 GN=Htra1 PE=2 SV=1	9.06607727840238	0.596018480071551	0.655070766591319	-0.909853576847814	0.362899734996784	0.998546411628219	0.000631744668491667
>sp|P38983|RSSA_RAT Small ribosomal subunit protein uS2 OS=Rattus norvegicus OX=10116 GN=Rpsa PE=1 SV=3	8.2441649085528	0.681018349373514	0.702487771111571	-0.969438013555616	0.332326693602569	NA	NA
>sp|Q99J86|ATRN_RAT Attractin OS=Rattus norvegicus OX=10116 GN=Atrn PE=2 SV=1	7.30264190205513	-0.617437625715082	0.7377790821491	0.836886868514256	0.4026561622357	NA	NA
>tr|A0A0G2JYD8|A0A0G2JYD8_RAT Calpain 5 OS=Rattus norvegicus OX=10116 GN=Capn5 PE=3 SV=2	8.7935406392301	-0.105044878994808	0.671143063148001	0.156516374470287	0.875626013341521	0.998546411628219	0.000631744668491667
>sp|A0A096MJN4|SEPT4_RAT Septin-4 OS=Rattus norvegicus OX=10116 GN=Septin4 PE=1 SV=1	5.1249871930394	-0.114428359725004	0.897749966310338	0.127461279887643	0.898575317343698	NA	NA
>sp|P35284|RAB12_RAT Ras-related protein Rab-12 OS=Rattus norvegicus OX=10116 GN=Rab12 PE=1 SV=2	2.12982358444916	0.796165808668533	1.31760231901565	-0.604253496808757	0.545675118653046	NA	NA
>sp|P05369|FPPS_RAT Farnesyl pyrophosphate synthase OS=Rattus norvegicus OX=10116 GN=Fdps PE=2 SV=2	6.3923446139813	-0.134570906908374	0.807454014969654	0.166660768803573	0.867636975687636	NA	NA
>sp|Q6Q0N3|NT5D2_RAT 5'-nucleotidase domain-containing protein 2 OS=Rattus norvegicus OX=10116 GN=Nt5dc2 PE=2 SV=2	7.45322905617136	-0.115681624782474	0.750590255021514	0.154120872218303	0.877514431251914	NA	NA
>sp|P15791|KCC2D_RAT Calcium/calmodulin-dependent protein kinase type II subunit delta OS=Rattus norvegicus OX=10116 GN=Camk2d PE=1 SV=1	7.17592626449289	0.491963885122244	0.740746249490676	-0.664146305783539	0.506596675461998	NA	NA
>sp|Q04462|SYVC_RAT Valine--tRNA ligase OS=Rattus norvegicus OX=10116 GN=Vars1 PE=2 SV=2	5.29386325665259	-0.10012201781311	0.953157315997033	0.105042489978036	0.916342093069502	NA	NA
>tr|A6INQ7|A6INQ7_RAT Mitochondrial ribosomal protein S9 OS=Rattus norvegicus OX=10116 GN=Mrps9 PE=1 SV=1	6.70716056785259	-0.879355780550294	0.81803939377312	1.07495529829481	0.282394742326131	NA	NA
>sp|Q9QYJ2|RASA3_RAT Ras GTPase-activating protein 3 OS=Rattus norvegicus OX=10116 GN=Rasa3 PE=1 SV=2	6.6421425104371	-0.806552065615982	0.784063560086264	1.0286819929844	0.303629134325617	NA	NA
>tr|A0A8I5Y6T8|A0A8I5Y6T8_RAT Ankyrin repeat domain 28 OS=Rattus norvegicus OX=10116 GN=Ankrd28 PE=1 SV=1	6.79140996495779	1.05414142444708	0.774403312435907	-1.3612305209946	0.173440851788116	NA	NA
>tr|D4A3X7|D4A3X7_RAT Sorting nexin OS=Rattus norvegicus OX=10116 GN=Snx33 PE=3 SV=1	5.82512801794891	-0.867825385493975	0.83430569791275	1.04017674536454	0.298257793371335	NA	NA
>tr|A0A8I6A4V7|A0A8I6A4V7_RAT 116 kDa U5 small nuclear ribonucleoprotein component OS=Rattus norvegicus OX=10116 GN=Eftud2 PE=1 SV=1	5.71042705699209	-0.765973028865438	0.887735197506613	0.862839539332034	0.388225696524268	NA	NA
>sp|D3ZAF6|ATPK_RAT ATP synthase subunit f, mitochondrial OS=Rattus norvegicus OX=10116 GN=Atp5mf PE=1 SV=1	8.50282520716744	0.117039054101262	0.670223797074812	-0.174626825564951	0.861372868703815	0.998546411628219	0.000631744668491667
>tr|A0A8L2QRV9|A0A8L2QRV9_RAT Myelin basic protein OS=Rattus norvegicus OX=10116 GN=Mbp PE=1 SV=1	7.94866722142597	0.121128148195755	0.718366925858849	-0.168615986949761	0.866098704853471	NA	NA
>sp|P70500|CDIPT_RAT CDP-diacylglycerol--inositol 3-phosphatidyltransferase OS=Rattus norvegicus OX=10116 GN=Cdipt PE=1 SV=1	8.29057807479627	-0.392321992171936	0.683751787493265	0.573778378862082	0.566117781518486	NA	NA
>sp|P08461|ODP2_RAT Dihydrolipoyllysine-residue acetyltransferase component of pyruvate dehydrogenase complex, mitochondrial OS=Rattus norvegicus OX=10116 GN=Dlat PE=1 SV=3	5.49770595475311	-0.10912683402029	0.840837461472591	0.129783506349934	0.896737712563218	NA	NA
>sp|P51792|CLCN3_RAT H(+)/Cl(-) exchange transporter 3 OS=Rattus norvegicus OX=10116 GN=Clcn3 PE=2 SV=2	8.11017613539497	-0.459954113274735	0.705960678799641	0.651529365710289	0.514704827151905	NA	NA
>sp|P62250|RS16_RAT Small ribosomal subunit protein uS9 OS=Rattus norvegicus OX=10116 GN=Rps16 PE=1 SV=2	9.70347957114174	0.0729940435069292	0.6333479756157	-0.115251088370448	0.90824610576049	0.998546411628219	0.000631744668491667
>tr|A6KEG9|A6KEG9_RAT RAB2B, member RAS oncogene family OS=Rattus norvegicus OX=10116 GN=Rab2b PE=1 SV=1	4.25493174802659	0.352910526870189	0.947216258017927	-0.372576509200405	0.709463658942013	NA	NA
>sp|Q8CFD0|SFXN5_RAT Sideroflexin-5 OS=Rattus norvegicus OX=10116 GN=Sfxn5 PE=1 SV=1	6.64672744788486	0.32830680550451	0.781591128388957	-0.420049298897784	0.674449439975033	NA	NA
>tr|A0A8I6G8I6|A0A8I6G8I6_RAT Cullin 2 OS=Rattus norvegicus OX=10116 GN=Cul2 PE=1 SV=1	7.49056805866735	0.494163724410032	0.724373895229813	-0.682194275172292	0.495116114146065	NA	NA
>sp|Q3KRC5|DUS3L_RAT tRNA-dihydrouridine(47) synthase [NAD(P)(+)]-like OS=Rattus norvegicus OX=10116 GN=Dus3l PE=2 SV=1	8.11134051573592	-0.357661316967585	0.690860539006117	0.517704075966073	0.604664753976953	NA	NA
>tr|A0A1B0GWW0|A0A1B0GWW0_RAT HECT-type E3 ubiquitin transferase OS=Rattus norvegicus OX=10116 GN=Ube3c PE=1 SV=2	8.29184413175153	0.353897643102707	0.705129694133354	-0.501890143114265	0.615744799241015	NA	NA
>sp|P30009|MARCS_RAT Myristoylated alanine-rich C-kinase substrate OS=Rattus norvegicus OX=10116 GN=Marcks PE=1 SV=2	6.4930268844859	0.612146955089504	0.842097861771619	-0.72693089827073	0.467268287987657	NA	NA
>tr|A0A0G2K402|A0A0G2K402_RAT Myelin expression factor 2 OS=Rattus norvegicus OX=10116 GN=Myef2 PE=1 SV=2	8.31646942546353	-0.0456591061674286	0.686165186345575	0.0665424406192959	0.946945969836019	NA	NA
>tr|A0A0G2K591|A0A0G2K591_RAT Mitochondrial ribosomal protein S5 OS=Rattus norvegicus OX=10116 GN=Mrps5 PE=1 SV=1	7.21440506601072	-0.618989786138329	0.740576459261752	0.835821579793899	0.403255284432919	NA	NA
>sp|P63331|PP2AA_RAT Serine/threonine-protein phosphatase 2A catalytic subunit alpha isoform OS=Rattus norvegicus OX=10116 GN=Ppp2ca PE=1 SV=1	8.18047641412465	0.763845861443421	0.724641099132981	-1.05410231679841	0.291836075585606	NA	NA
>tr|A0A8I6AKL8|A0A8I6AKL8_RAT Exportin 5 OS=Rattus norvegicus OX=10116 GN=Xpo5 PE=1 SV=1	6.22152287036696	0.232338034814637	0.828164923389597	-0.280545611451038	0.779058936911177	NA	NA
>sp|P19804|NDKB_RAT Nucleoside diphosphate kinase B OS=Rattus norvegicus OX=10116 GN=Nme2 PE=1 SV=1	5.79001492823524	0.84984107569208	0.871485176038645	-0.975164121041107	0.329478856291593	NA	NA
>sp|P21531|RL3_RAT Large ribosomal subunit protein uL3 OS=Rattus norvegicus OX=10116 GN=Rpl3 PE=1 SV=3	5.79889176577472	-0.686464983645133	0.830412030855348	0.826655874600052	0.40843213812995	NA	NA
>tr|A0A0G2K3W1|A0A0G2K3W1_RAT von Willebrand factor A domain containing 8 OS=Rattus norvegicus OX=10116 GN=Vwa8 PE=1 SV=2	6.58898657817881	-0.112088225411622	0.787482328612238	0.142337448523007	0.886813468000588	NA	NA
>tr|D3ZRF6|D3ZRF6_RAT Patatin-like phospholipase domain containing 6 OS=Rattus norvegicus OX=10116 GN=Pnpla6 PE=1 SV=3	6.90196827069643	0.666141389627574	0.782724069627446	-0.851055200007632	0.394738690060842	NA	NA
>sp|Q6XUX2|DUSTY_RAT Dual serine/threonine and tyrosine protein kinase OS=Rattus norvegicus OX=10116 GN=Dstyk PE=2 SV=1	4.71198581440603	0.388845817065075	0.943300220649542	-0.412218515964431	0.680179266851819	NA	NA
>tr|A0A8I5ZNY6|A0A8I5ZNY6_RAT Mitochondrial ribosomal protein S27 OS=Rattus norvegicus OX=10116 GN=Mrps27 PE=1 SV=1	6.27175090403745	-0.942088610719544	0.833916890362658	1.12971522894787	0.258596238079518	NA	NA
>sp|P50878|RL4_RAT Large ribosomal subunit protein uL4 OS=Rattus norvegicus OX=10116 GN=Rpl4 PE=1 SV=3	5.47439552768681	0.389182662853853	0.902013447226455	-0.431459934494908	0.666133978780953	NA	NA
>tr|Q6IRG7|Q6IRG7_RAT Claudin OS=Rattus norvegicus OX=10116 GN=Cldn11 PE=1 SV=1	8.59891821415536	0.238264439603459	0.669801727938232	-0.355723835375699	0.72204739305992	0.998546411628219	0.000631744668491667
>tr|A0A1B0GWP1|A0A1B0GWP1_RAT Elongation of very long chain fatty acids protein 1 OS=Rattus norvegicus OX=10116 GN=Elovl1 PE=1 SV=2	7.8823674299882	0.23756250204729	0.69521804890138	-0.341709342015356	0.732569640962903	NA	NA
>sp|P29418|ATP5E_RAT ATP synthase subunit epsilon, mitochondrial OS=Rattus norvegicus OX=10116 GN=Atp5f1e PE=1 SV=2	6.60117391828318	0.274598375108531	0.760919472323173	-0.3608770508529	0.718191359949268	NA	NA
>sp|O70531|S26A2_RAT Sulfate transporter OS=Rattus norvegicus OX=10116 GN=Slc26a2 PE=1 SV=1	7.68839182024853	-0.0504546583404557	0.716910922502183	0.0703778625165277	0.943892910703576	NA	NA
>sp|Q4KM77|EI24_RAT Etoposide-induced protein 2.4 homolog OS=Rattus norvegicus OX=10116 GN=Ei24 PE=1 SV=1	8.6015341621465	0.126413512598718	0.675241825155238	-0.187212207374233	0.851494253952437	0.998546411628219	0.000631744668491667
>tr|D4A896|D4A896_RAT ATP-binding cassette, subfamily G (WHITE), member 3-like 1 OS=Rattus norvegicus OX=10116 GN=Abcg3l3 PE=4 SV=2	7.38994797137366	0.572302736886789	0.720020854300582	-0.794841890298741	0.42670548003003	NA	NA
>sp|B0K020|CISD1_RAT CDGSH iron-sulfur domain-containing protein 1 OS=Rattus norvegicus OX=10116 GN=Cisd1 PE=3 SV=1	6.45756446661802	0.0877312748775053	0.780329109315439	-0.112428555887745	0.910483614534764	NA	NA
>sp|P00388|NCPR_RAT NADPH--cytochrome P450 reductase OS=Rattus norvegicus OX=10116 GN=Por PE=1 SV=3	5.26990910722535	-0.385931353082119	0.869022946424245	0.444098000714601	0.656971731878781	NA	NA
>sp|P35213|1433B_RAT 14-3-3 protein beta/alpha OS=Rattus norvegicus OX=10116 GN=Ywhab PE=1 SV=3	7.26063686565987	-0.235834831024058	0.740399644370193	0.318523695705805	0.750087723323051	NA	NA
>tr|A0A8I6ADW9|A0A8I6ADW9_RAT Glucosidase 2 subunit beta OS=Rattus norvegicus OX=10116 GN=Prkcsh PE=1 SV=1	6.33112706974699	-0.562180007469989	0.798986570684307	0.703616341121353	0.481671732012828	NA	NA
>tr|A0A8I5ZTQ8|A0A8I5ZTQ8_RAT Plakophilin 4 OS=Rattus norvegicus OX=10116 GN=Pkp4 PE=1 SV=1	7.12472080641673	0.117450850513404	0.743443421065723	-0.157982231310943	0.874470800235798	NA	NA
>sp|Q5FVN0|MBOA5_RAT Lysophospholipid acyltransferase 5 OS=Rattus norvegicus OX=10116 GN=Lpcat3 PE=2 SV=1	6.47124672573284	-0.180551652615555	0.772400640231182	0.233753887828881	0.815176049999058	NA	NA
>sp|Q9JKE3|SCAM5_RAT Secretory carrier-associated membrane protein 5 OS=Rattus norvegicus OX=10116 GN=Scamp5 PE=2 SV=1	3.69972004420051	-0.522857770644508	1.02636355196473	0.509427453501851	0.610452637118444	NA	NA
>sp|F1LX07|S2512_RAT Electrogenic aspartate/glutamate antiporter SLC25A12, mitochondrial OS=Rattus norvegicus OX=10116 GN=Slc25a12 PE=3 SV=5	7.03686497757317	0.56559132446403	0.7480532426612	-0.756084316207144	0.449598644697379	NA	NA
>sp|P11167|GTR1_RAT Solute carrier family 2, facilitated glucose transporter member 1 OS=Rattus norvegicus OX=10116 GN=Slc2a1 PE=1 SV=1	6.56941745415327	0.0929540071527664	0.789554681664311	-0.11772966370971	0.906281861981134	NA	NA
>sp|Q5XIF3|NDUS4_RAT NADH dehydrogenase [ubiquinone] iron-sulfur protein 4, mitochondrial OS=Rattus norvegicus OX=10116 GN=Ndufs4 PE=1 SV=1	7.81147837503375	-0.120289609487813	0.697700924548482	0.172408556812016	0.863116345545785	NA	NA
>tr|A0A0G2JX93|A0A0G2JX93_RAT Signal transducer and activator of transcription 1 OS=Rattus norvegicus OX=10116 GN=Stat1 PE=1 SV=2	5.26590123965924	-0.522851570515512	0.885047783317454	0.590760838421277	0.554680677863499	NA	NA
>sp|Q80ZG1|RIC8A_RAT Synembryn-A OS=Rattus norvegicus OX=10116 GN=Ric8a PE=1 SV=2	5.93456427521262	-0.0558004943512789	0.825986371780909	0.0675561925204256	0.946138928991261	NA	NA
>tr|A9UMV9|A9UMV9_RAT NADH dehydrogenase [ubiquinone] 1 alpha subcomplex subunit 7 OS=Rattus norvegicus OX=10116 GN=Ndufa7 PE=3 SV=1	6.46213918558411	-0.63958716380192	0.778322381002254	0.821750960030619	0.411218649379443	NA	NA
>tr|Q14U74|Q14U74_RAT Dolichyl-phosphate-mannose--protein mannosyltransferase OS=Rattus norvegicus OX=10116 GN=Pomt2 PE=3 SV=1	8.18340995301095	-0.339898883524748	0.692349804090631	0.490935191310106	0.623472286024179	NA	NA
>tr|G3V7Y3|G3V7Y3_RAT ATP synthase F1 subunit delta OS=Rattus norvegicus OX=10116 GN=Atp5f1d PE=3 SV=2	7.19661193989431	0.356269145633621	0.739735623008642	-0.481616856823264	0.630078149160813	NA	NA
>sp|P62832|RL23_RAT Large ribosomal subunit protein uL14 OS=Rattus norvegicus OX=10116 GN=Rpl23 PE=2 SV=1	6.05468376291925	-0.0906836468442419	0.802971625862184	0.112935057632791	0.910082042146777	NA	NA
>tr|D3ZUJ8|D3ZUJ8_RAT dolichyl-phosphate-mannose--protein mannosyltransferase OS=Rattus norvegicus OX=10116 GN=Tmtc3 PE=3 SV=2	7.84145578704925	0.110919422750576	0.702921494857567	-0.157797739238365	0.874616180165099	NA	NA
>sp|Q5M7U6|ARP2_RAT Actin-related protein 2 OS=Rattus norvegicus OX=10116 GN=Actr2 PE=2 SV=1	5.81121227597464	1.61448276639497	0.876540725596674	-1.84187992554021	0.0654927155953789	NA	NA
>tr|A0A0G2JZ00|A0A0G2JZ00_RAT Ubiquitin conjugation factor E4 OS=Rattus norvegicus OX=10116 GN=Ube4a PE=1 SV=1	5.49426205775841	-0.762672299485326	0.854577825982738	0.89245505359126	0.372149073718838	NA	NA
>sp|A0A0G2K309|ORNT1_RAT Mitochondrial ornithine transporter 1 OS=Rattus norvegicus OX=10116 GN=Slc25a15 PE=1 SV=1	6.04889844001498	0.827065789353832	0.811900770581864	-1.0186784140642	0.308355663713751	NA	NA
>sp|P19139|CSK21_RAT Casein kinase II subunit alpha OS=Rattus norvegicus OX=10116 GN=Csnk2a1 PE=1 SV=2	7.11088057155301	-0.421790516283679	0.736418029262777	0.572759627715702	0.566807458077812	NA	NA
>sp|P97878|EXOC5_RAT Exocyst complex component 5 OS=Rattus norvegicus OX=10116 GN=Exoc5 PE=1 SV=1	6.97465412831221	0.160586477251289	0.749712845015981	-0.214197313436541	0.83039319103432	NA	NA
>tr|A0A8I6GAY3|A0A8I6GAY3_RAT Guanine nucleotide-binding protein subunit gamma OS=Rattus norvegicus OX=10116 GN=Gng12 PE=1 SV=1	4.59530386291412	1.18764669887724	0.941747859769692	-1.26110899701719	0.207269579541044	NA	NA
>tr|A0A8I6A632|A0A8I6A632_RAT Transmembrane anterior posterior transformation 1 OS=Rattus norvegicus OX=10116 GN=Tapt1 PE=1 SV=1	6.58498171386044	0.979250724350074	0.780857247656953	-1.25407137769217	0.209816062707087	NA	NA
>sp|D4A631|BIG1_RAT Brefeldin A-inhibited guanine nucleotide-exchange protein 1 OS=Rattus norvegicus OX=10116 GN=Arfgef1 PE=1 SV=1	5.38585711131847	0.540093318951525	0.848886468229689	-0.636237399422637	0.524621700148185	NA	NA
>sp|Q6MGB4|S39A7_RAT Zinc transporter SLC39A7 OS=Rattus norvegicus OX=10116 GN=Slc39a7 PE=1 SV=1	5.69724094493928	0.158779639513256	0.851317670205894	-0.186510447357277	0.852044486795196	NA	NA
>sp|O55166|VPS52_RAT Vacuolar protein sorting-associated protein 52 homolog OS=Rattus norvegicus OX=10116 GN=Vps52 PE=1 SV=2	4.81402851959594	0.0518908036292712	0.991313366742464	-0.0523455098762449	0.958253391361629	NA	NA
>tr|A0A0G2K8Y7|A0A0G2K8Y7_RAT Transmembrane and coiled-coil domain family 3 OS=Rattus norvegicus OX=10116 GN=Tmcc3 PE=1 SV=2	4.1183866239953	0.934853609418641	1.03301246591922	-0.904978052309143	0.365477014634079	NA	NA
>sp|P63322|RALA_RAT Ras-related protein Ral-A OS=Rattus norvegicus OX=10116 GN=Rala PE=1 SV=1	6.5138114066306	-0.462432102594902	0.780517564217369	0.592468541125768	0.55353688064875	NA	NA
>sp|Q6P7D4|CP20A_RAT Cytochrome P450 20A1 OS=Rattus norvegicus OX=10116 GN=Cyp20a1 PE=2 SV=1	7.33640669750916	-0.196975752041816	0.719727014191495	0.273681198784915	0.784329627502007	NA	NA
>tr|F7EQT9|F7EQT9_RAT 1-acyl-sn-glycerol-3-phosphate acyltransferase OS=Rattus norvegicus OX=10116 GN=Agpat1 PE=1 SV=1	6.24892641388793	-0.140458249839217	0.797933746067565	0.176027459085963	0.860272370033217	NA	NA
>sp|Q9ES71|GNPAT_RAT Dihydroxyacetone phosphate acyltransferase OS=Rattus norvegicus OX=10116 GN=Gnpat PE=1 SV=1	7.5444980535111	0.24913030287617	0.710352155567529	-0.350713798675152	0.725803072479543	NA	NA
>sp|P08753|GNAI3_RAT Guanine nucleotide-binding protein G(i) subunit alpha-3 OS=Rattus norvegicus OX=10116 GN=Gnai3 PE=1 SV=3	5.52516321131546	0.453170771605483	0.839650695030189	-0.5397134478513	0.589394664397347	NA	NA
>sp|Q498C8|RER1_RAT Protein RER1 OS=Rattus norvegicus OX=10116 GN=Rer1 PE=1 SV=1	6.65464006116242	-0.0902410005649718	0.757703713506611	0.119098004874942	0.905197711373546	NA	NA
>tr|A0A0G2JYN4|A0A0G2JYN4_RAT Endoplasmic reticulum-Golgi intermediate compartment protein OS=Rattus norvegicus OX=10116 GN=Ergic2 PE=3 SV=1	5.61789690604804	-0.1626294218348	0.845419906658657	0.192365261988635	0.847456101123962	NA	NA
>sp|Q9P290|S22AH_RAT Solute carrier family 22 member 17 OS=Rattus norvegicus OX=10116 GN=Slc22a17 PE=2 SV=2	4.26366224336192	-0.537500835456372	0.940198493828813	0.571688679554764	0.567532905095524	NA	NA
>sp|O08623|SQSTM_RAT Sequestosome-1 OS=Rattus norvegicus OX=10116 GN=Sqstm1 PE=1 SV=1	5.75193496559997	-0.555136584689777	0.825047517543637	0.672854075535614	0.501040131366364	NA	NA
>sp|P63326|RS10_RAT Small ribosomal subunit protein eS10 OS=Rattus norvegicus OX=10116 GN=Rps10 PE=1 SV=1	5.90746937571361	-0.178617337078213	0.804970626789165	0.221892987313929	0.82439718977599	NA	NA
>sp|Q4V8B7|HSDL1_RAT Inactive hydroxysteroid dehydrogenase-like protein 1 OS=Rattus norvegicus OX=10116 GN=Hsdl1 PE=2 SV=1	6.1279091103657	0.093021898496371	0.792948250485814	-0.117311436703946	0.906613262430651	NA	NA
>tr|A0A8I6G807|A0A8I6G807_RAT 40S ribosomal protein S12 OS=Rattus norvegicus OX=10116 GN=LOC103692210 PE=1 SV=1	6.86582849096326	0.214244576601003	0.761254584519629	-0.281436172546924	0.77837587712861	NA	NA
>tr|B2RYP0|B2RYP0_RAT Ras homolog family member C OS=Rattus norvegicus OX=10116 GN=Rhoc PE=1 SV=1	5.58298914819693	-0.385868694208032	0.848399642676082	0.454819491661851	0.649239106268277	NA	NA
>tr|D4A781|D4A781_RAT Importin 5 OS=Rattus norvegicus OX=10116 GN=Ipo5 PE=1 SV=1	6.17762688650615	0.273407279426724	0.800671769882727	-0.341472360723758	0.732748008759238	NA	NA
>sp|O88788|AG10B_RAT Putative Dol-P-Glc:Glc(2)Man(9)GlcNAc(2)-PP-Dol alpha-1,2-glucosyltransferase OS=Rattus norvegicus OX=10116 GN=Alg10b PE=1 SV=1	6.22036281609493	-0.494812881235405	0.789377209210637	0.626839583739957	0.530764393422649	NA	NA
>sp|Q5FVQ8|NLRX1_RAT NLR family member X1 OS=Rattus norvegicus OX=10116 GN=Nlrx1 PE=2 SV=1	6.64873112822746	0.715311390973442	0.76144626877929	-0.939411512410707	0.347519504514077	NA	NA
>sp|Q5XIC2|ECSIT_RAT Evolutionarily conserved signaling intermediate in Toll pathway, mitochondrial OS=Rattus norvegicus OX=10116 GN=Ecsit PE=1 SV=1	3.90435869953402	-0.359106381598173	0.973922441722967	0.368721744375125	0.712335139371088	NA	NA
>tr|A0A8I6GAM2|A0A8I6GAM2_RAT Small nuclear ribonucleoprotein polypeptide B2 OS=Rattus norvegicus OX=10116 GN=Snrpb2 PE=1 SV=1	5.32477114040346	0.856085354837646	0.869381502691175	-0.98470619881793	0.324768406993494	NA	NA
>tr|A0A8I5ZM29|A0A8I5ZM29_RAT Transmembrane protein 131 OS=Rattus norvegicus OX=10116 GN=Tmem131 PE=1 SV=1	6.06831547236792	0.496835354975563	0.794239909066156	-0.625548211949872	0.531611316219683	NA	NA
>tr|A0A0G2KA08|A0A0G2KA08_RAT Cleavage and polyadenylation specificity factor subunit 2 OS=Rattus norvegicus OX=10116 GN=Cpsf2 PE=1 SV=1	5.74420654878776	-0.0939708510737236	0.851819523730113	0.110317794387038	0.912157345516242	NA	NA
>tr|A0A8I5Y290|A0A8I5Y290_RAT Small ribosomal subunit protein mS31 OS=Rattus norvegicus OX=10116 GN=Mrps31 PE=1 SV=1	5.53707362521335	-0.932561146354136	0.856395963980082	1.08893687683916	0.276181722801415	NA	NA
>tr|A0A0G2JY22|A0A0G2JY22_RAT Disco-interacting protein 2 homolog B OS=Rattus norvegicus OX=10116 GN=Dip2b PE=1 SV=2	4.97094304236308	-0.563872289765091	0.889415500439863	0.633980731712261	0.526093396945388	NA	NA
>tr|A0A0G2K7X6|A0A0G2K7X6_RAT RNA helicase OS=Rattus norvegicus OX=10116 GN=Ddx19b PE=1 SV=2	6.47834560105323	0.0755590476878165	0.772847154684545	-0.0977671292827075	0.922117209335335	NA	NA
>sp|Q63488|S20A2_RAT Sodium-dependent phosphate transporter 2 OS=Rattus norvegicus OX=10116 GN=Slc20a2 PE=1 SV=1	5.89250552577598	-0.523656200531757	0.812118824941481	0.644802440787516	0.519055220010462	NA	NA
>sp|P11951|CX6C2_RAT Cytochrome c oxidase subunit 6C-2 OS=Rattus norvegicus OX=10116 GN=Cox6c2 PE=1 SV=3	5.40843216758644	-0.130414836801591	0.83332510639035	0.156499349175376	0.875639432205357	NA	NA
>tr|A0A8I6AG33|A0A8I6AG33_RAT Transportin 1 OS=Rattus norvegicus OX=10116 GN=Tnpo1 PE=1 SV=1	5.80268504188116	-0.21984072332293	0.809108362279226	0.27170739244821	0.785847016717738	NA	NA
>sp|Q5U2X7|TIM21_RAT Mitochondrial import inner membrane translocase subunit Tim21 OS=Rattus norvegicus OX=10116 GN=Timm21 PE=2 SV=1	6.22010457853965	-0.187770819594473	0.777949048204206	0.24136647512831	0.809271093694147	NA	NA
>tr|D3ZBN4|D3ZBN4_RAT Ergosterol biosynthesis 28 homolog OS=Rattus norvegicus OX=10116 GN=Erg28 PE=3 SV=1	3.98893881727702	-0.262134404079556	0.999108992830068	0.262368176005539	0.793037605369473	NA	NA
>tr|A0A8I5ZX94|A0A8I5ZX94_RAT Metaxin 2 OS=Rattus norvegicus OX=10116 GN=Mtx2 PE=1 SV=1	6.96465051232358	0.138477086880778	0.74056304274129	-0.186988924492083	0.851669316763842	NA	NA
>sp|P20070|NB5R3_RAT NADH-cytochrome b5 reductase 3 OS=Rattus norvegicus OX=10116 GN=Cyb5r3 PE=1 SV=2	4.15124080765044	-0.594741151281774	0.986442938646095	0.602914905648839	0.546565299483682	NA	NA
>sp|O09014|S15A4_RAT Solute carrier family 15 member 4 OS=Rattus norvegicus OX=10116 GN=Slc15a4 PE=1 SV=1	5.55584369903177	0.440357386084293	0.834565283545354	-0.527648818812103	0.597743102648844	NA	NA
>sp|Q5XIF5|DEGS1_RAT Sphingolipid delta(4)-desaturase DES1 OS=Rattus norvegicus OX=10116 GN=Degs1 PE=2 SV=1	5.22222141385709	0.138711346922577	0.868988234483907	-0.159623964304831	0.873177300247684	NA	NA
>sp|Q6PST4|ATLA1_RAT Atlastin-1 OS=Rattus norvegicus OX=10116 GN=Atl1 PE=1 SV=1	5.6478335527965	-0.310916088091777	0.818765848647867	0.379737489790558	0.704140288234159	NA	NA
>sp|Q80W92|VAC14_RAT Protein VAC14 homolog OS=Rattus norvegicus OX=10116 GN=Vac14 PE=1 SV=1	5.59353225401622	0.450208850965655	0.822788252773144	-0.547174621718602	0.584258769716684	NA	NA
>sp|Q5XID7|ARMX3_RAT Armadillo repeat-containing X-linked protein 3 OS=Rattus norvegicus OX=10116 GN=Armcx3 PE=1 SV=1	5.73421588057348	0.363148469578842	0.808215283288223	-0.449321458140921	0.653199780513671	NA	NA
>sp|Q63016|LAT1_RAT Large neutral amino acids transporter small subunit 1 OS=Rattus norvegicus OX=10116 GN=Slc7a5 PE=1 SV=2	3.74742068534311	-0.507269289434612	0.996720546883793	0.508938328823028	0.610795452636946	NA	NA
>sp|P42667|SC11A_RAT Signal peptidase complex catalytic subunit SEC11A OS=Rattus norvegicus OX=10116 GN=Sec11a PE=2 SV=1	4.67259050842139	-0.180562573502245	0.906641174897164	0.199155496685583	0.842141110525922	NA	NA
>tr|A0A8I6A612|A0A8I6A612_RAT Tyrosine-protein kinase OS=Rattus norvegicus OX=10116 GN=Fyn PE=3 SV=1	6.21390718643181	0.67476174365306	0.81061444165211	-0.832407750197283	0.405178828922508	NA	NA
>tr|A0A8I6ABI2|A0A8I6ABI2_RAT Importin 4 OS=Rattus norvegicus OX=10116 GN=Ipo4 PE=1 SV=1	4.99710990442888	-0.546198272405868	0.877610214701278	0.622370003512076	0.533698599928783	NA	NA
>tr|M0R3L8|M0R3L8_RAT Glucosylceramidase OS=Rattus norvegicus OX=10116 GN=Gba1 PE=1 SV=1	4.06753901520042	0.000483438962454107	0.97253523095665	-0.000497091464726233	0.999603378411322	NA	NA
>sp|P70705|ATP7A_RAT Copper-transporting ATPase 1 OS=Rattus norvegicus OX=10116 GN=Atp7a PE=1 SV=1	4.75774048081212	0.372904932303602	0.920854923156748	-0.404955137803097	0.685510487628215	NA	NA
>sp|B0BNE2|RPAB1_RAT DNA-directed RNA polymerases I, II, and III subunit RPABC1 OS=Rattus norvegicus OX=10116 GN=Polr2e PE=2 SV=1	4.51930506843128	-1.2138828248574	0.951035695263119	1.27637987817225	0.201821265719981	NA	NA
>sp|P10860|DHE3_RAT Glutamate dehydrogenase 1, mitochondrial OS=Rattus norvegicus OX=10116 GN=Glud1 PE=1 SV=2	6.02937554817826	0.177798084339855	0.79320071543078	-0.224152702942653	0.822638484626405	NA	NA
>tr|A0A8I6G3Q5|A0A8I6G3Q5_RAT Uracil phosphoribosyltransferase homolog OS=Rattus norvegicus OX=10116 GN=Uprt PE=4 SV=1	5.71799171455744	0.536273518846755	0.820607237841743	-0.653508151179843	0.513428736219665	NA	NA
>tr|D4AC36|D4AC36_RAT Eukaryotic translation initiation factor 3 subunit F OS=Rattus norvegicus OX=10116 GN=Eif3f PE=1 SV=3	5.68847401040583	-0.295045543464942	0.829436602212914	0.355718017118811	0.722051750743695	NA	NA
>sp|O54861|SORT_RAT Sortilin OS=Rattus norvegicus OX=10116 GN=Sort1 PE=1 SV=3	3.63760465397334	-1.08665602202907	1.06101043548587	1.02417090886713	0.305754556745775	NA	NA
>tr|A0A0G2K719|A0A0G2K719_RAT RNA helicase OS=Rattus norvegicus OX=10116 GN=Ddx3x PE=1 SV=2	5.93572276288566	-0.163248947322496	0.81487276681055	0.200336732274733	0.84121723660281	NA	NA
>tr|A0A8I5Y661|A0A8I5Y661_RAT Family with sequence similarity 177, member A1 OS=Rattus norvegicus OX=10116 GN=Fam177a1 PE=1 SV=1	2.98335760059932	0.430542257758251	1.12619256128465	-0.382298971382948	0.702239617568623	NA	NA
>tr|A0A8I6G5Z7|A0A8I6G5Z7_RAT Retinol dehydrogenase 11 OS=Rattus norvegicus OX=10116 GN=Rdh11 PE=1 SV=1	2.82584939825648	-0.327179232096283	1.19139204589424	0.274619285250229	0.783608748314308	NA	NA
>tr|A0A8I5ZKJ3|A0A8I5ZKJ3_RAT NADH dehydrogenase [ubiquinone] 1 alpha subcomplex subunit 2 OS=Rattus norvegicus OX=10116 GN=Ndufa2 PE=1 SV=1	4.16134835284239	-0.390815631704917	1.01129102819544	0.386452189141137	0.699161805003021	NA	NA
>tr|F7EXM7|F7EXM7_RAT Mitogen activated protein kinase kinase 3 OS=Rattus norvegicus OX=10116 GN=Map2k3 PE=1 SV=1	5.7255116059546	0.0175502771520051	0.819032065836409	-0.0214280708705617	0.982904181386941	NA	NA
>sp|P83883|RL36A_RAT Large ribosomal subunit protein eL42 OS=Rattus norvegicus OX=10116 GN=Rpl36a PE=1 SV=2	5.41812557295411	-0.487352293827654	0.846658401250005	0.575618564828658	0.564873029881819	NA	NA
>tr|A0A0G2JWA3|A0A0G2JWA3_RAT Exportin 7 OS=Rattus norvegicus OX=10116 GN=Xpo7 PE=1 SV=2	4.34916450587022	-0.631758521666612	0.943721035377583	0.669433548669226	0.503218956854904	NA	NA
>tr|A0A8I5ZLD0|A0A8I5ZLD0_RAT Eukaryotic translation initiation factor 3 subunit L OS=Rattus norvegicus OX=10116 GN=Eif3l PE=1 SV=1	6.08909246270253	-0.0985012275011121	0.80470081065166	0.122407267641925	0.902576483049974	NA	NA
>tr|A0A8I6AEG4|A0A8I6AEG4_RAT NADH dehydrogenase [ubiquinone] flavoprotein 3, mitochondrial OS=Rattus norvegicus OX=10116 GN=Ndufv3 PE=1 SV=1	5.50132383806793	0.263527634274796	0.837495848540485	-0.314661421586804	0.753018738453727	NA	NA
>tr|A0A0G2JV14|A0A0G2JV14_RAT Peroxisomal membrane protein PEX16 OS=Rattus norvegicus OX=10116 GN=Pex16 PE=1 SV=2	4.55837947694607	-0.27259614179345	0.934068648496996	0.291837374300147	0.770410967934073	NA	NA
>tr|F1M4I4|F1M4I4_RAT Vacuolar protein sorting-associated protein 51 homolog OS=Rattus norvegicus OX=10116 GN=Vps51 PE=1 SV=3	4.32054141153789	1.29195523821237	0.96831586232281	-1.33422913791086	0.182128772953155	NA	NA
>tr|G3V8T4|G3V8T4_RAT DNA damage-binding protein 1 OS=Rattus norvegicus OX=10116 GN=Ddb1 PE=1 SV=1	4.86212188261895	0.100143186653551	0.886231728594824	-0.112998873119037	0.910031448613283	NA	NA
>sp|Q3B8Q1|DDX21_RAT Nucleolar RNA helicase 2 OS=Rattus norvegicus OX=10116 GN=Ddx21 PE=2 SV=1	4.51711828151866	0.500180931426704	0.930185512437949	-0.537721696090241	0.590769198380476	NA	NA
>sp|Q3T1J2|MBOA2_RAT Lysophospholipid acyltransferase 2 OS=Rattus norvegicus OX=10116 GN=Mboat2 PE=2 SV=2	6.3670305065724	-0.105529877475728	0.766272396134982	0.137718490197497	0.890462905583097	NA	NA
>sp|P70584|ACDSB_RAT Short/branched chain specific acyl-CoA dehydrogenase, mitochondrial OS=Rattus norvegicus OX=10116 GN=Acadsb PE=1 SV=1	5.19095055313976	0.423294268057551	0.856988601345937	-0.493932203290394	0.621354060594903	NA	NA
>sp|Q9JJW3|ATPMK_RAT ATP synthase membrane subunit K, mitochondrial OS=Rattus norvegicus OX=10116 GN=Atp5mk PE=1 SV=1	4.3248276713311	0.135230581295762	0.936085378871769	-0.144463939238909	0.88513413002583	NA	NA
>sp|P61212|ARL1_RAT ADP-ribosylation factor-like protein 1 OS=Rattus norvegicus OX=10116 GN=Arl1 PE=1 SV=1	3.88450818003363	-0.598549194304998	0.989293163013908	0.605027121062378	0.545160976404549	NA	NA
>tr|A0A140TAA1|A0A140TAA1_RAT Immunoglobulin superfamily, member 8 OS=Rattus norvegicus OX=10116 GN=Igsf8 PE=4 SV=2	3.36111512354837	0.219592076600686	1.07871250316771	-0.203568676506334	0.838690573076983	NA	NA
>sp|P29419|ATP5I_RAT ATP synthase subunit e, mitochondrial OS=Rattus norvegicus OX=10116 GN=Atp5me PE=1 SV=3	5.34469570099377	0.686858512999713	0.847293803874638	-0.810649753201001	0.417566836301005	NA	NA
>tr|A0A8I6A6X9|A0A8I6A6X9_RAT Glucosidase II alpha subunit OS=Rattus norvegicus OX=10116 GN=Ganab PE=1 SV=1	4.54882277258289	-0.100180605628504	0.905565877979735	0.11062762860721	0.91191163749777	NA	NA
>tr|A0A8I6AA70|A0A8I6AA70_RAT SEC61 translocon subunit alpha 2 OS=Rattus norvegicus OX=10116 GN=Sec61a2 PE=1 SV=1	4.94849126262159	0.314592949598206	0.871490582889008	-0.360982615044817	0.718112443262598	NA	NA
>sp|O35093|TIM23_RAT Mitochondrial import inner membrane translocase subunit Tim23 OS=Rattus norvegicus OX=10116 GN=Timm23 PE=2 SV=1	5.34926194979033	-0.165905317203584	0.841915704677262	0.197056921829462	0.843782993782821	NA	NA
>sp|Q9Z336|DYLT1_RAT Dynein light chain Tctex-type 1 OS=Rattus norvegicus OX=10116 GN=Dynlt1 PE=1 SV=1	3.11279504563647	-0.626494853432338	1.11956910796309	0.559585691473896	0.575762066831529	NA	NA
>sp|M0RC99|RAB5A_RAT Ras-related protein Rab-5A OS=Rattus norvegicus OX=10116 GN=Rab5a PE=2 SV=1	3.07455979392387	-0.0329967366468914	1.13164130568788	0.0291582999675272	0.976738338885762	NA	NA
>sp|Q6AY04|MAIP1_RAT m-AAA protease-interacting protein 1, mitochondrial OS=Rattus norvegicus OX=10116 GN=Maip1 PE=2 SV=1	3.76826433649344	0.74212281276699	1.00229901193675	-0.740420577022203	0.459044836922039	NA	NA
>tr|A0A8I5Y5E1|A0A8I5Y5E1_RAT Peroxisomal biogenesis factor 11 beta OS=Rattus norvegicus OX=10116 GN=Pex11b PE=1 SV=1	3.61517014807511	-0.108160225955244	1.02782909298379	0.105231722563189	0.91619193949384	NA	NA
>sp|P36506|MP2K2_RAT Dual specificity mitogen-activated protein kinase kinase 2 OS=Rattus norvegicus OX=10116 GN=Map2k2 PE=1 SV=1	5.6241606254674	0.466504718725498	0.816114428189275	-0.571616801041661	0.567581610626466	NA	NA
>tr|D4ACG2|D4ACG2_RAT 2-hydroxyacyl-CoA lyase 2 OS=Rattus norvegicus OX=10116 GN=Ilvbl PE=3 SV=1	4.89358540997116	-0.260084037365456	0.872519622671251	0.298083883281845	0.765639142026449	NA	NA
>tr|Q5U2T5|Q5U2T5_RAT StAR-related lipid transfer protein 3 OS=Rattus norvegicus OX=10116 GN=Stard3 PE=3 SV=1	4.41911414221612	0.409904592593313	0.934022175580861	-0.438859593818955	0.660763276118312	NA	NA
>sp|Q9Z2Q1|SC31A_RAT Protein transport protein Sec31A OS=Rattus norvegicus OX=10116 GN=Sec31a PE=1 SV=2	3.69044125536078	-0.520660274714765	1.01412627273123	0.513407736999586	0.60766613460823	NA	NA
>sp|Q5RJM1|PORED_RAT Polyprenol reductase OS=Rattus norvegicus OX=10116 GN=Srd5a3 PE=1 SV=2	3.61628943708011	0.403345115625922	1.07873470931388	-0.373905754717455	0.708474434847885	NA	NA
>sp|P84100|RL19_RAT Large ribosomal subunit protein eL19 OS=Rattus norvegicus OX=10116 GN=Rpl19 PE=1 SV=1	5.03484769484989	-0.0344351391188524	0.89532487746515	0.0384610547361818	0.969320082312223	NA	NA
>sp|Q4V899|TM165_RAT Putative divalent cation/proton antiporter TMEM165 OS=Rattus norvegicus OX=10116 GN=Tmem165 PE=2 SV=1	3.6080013757654	0.907082047642919	1.03201287412987	-0.878944507749205	0.379431364724522	NA	NA
>tr|D3ZF12|D3ZF12_RAT Signal peptidase complex subunit 3 OS=Rattus norvegicus OX=10116 GN=Spcs3 PE=1 SV=2	3.02103146783372	-1.00606062762943	1.14621250213508	0.877726098568478	0.380092377731544	NA	NA
>sp|P11608|ATP8_RAT ATP synthase protein 8 OS=Rattus norvegicus OX=10116 GN=Mt-atp8 PE=1 SV=2	4.20612316887709	-0.781294281480832	0.95997638402849	0.813868231010196	0.415720442051115	NA	NA
>sp|Q5U2M6|DCAF8_RAT DDB1- and CUL4-associated factor 8 OS=Rattus norvegicus OX=10116 GN=Dcaf8 PE=1 SV=1	4.05669177314123	0.460093811592579	0.970245485684126	-0.474203506618909	0.635354793036645	NA	NA
>sp|P62850|RS24_RAT Small ribosomal subunit protein eS24 OS=Rattus norvegicus OX=10116 GN=Rps24 PE=1 SV=1	4.55644692668757	-0.73264463797974	0.921556816209393	0.795007562304515	0.426609103187349	NA	NA
>sp|P62914|RL11_RAT Large ribosomal subunit protein uL5 OS=Rattus norvegicus OX=10116 GN=Rpl11 PE=1 SV=2	3.93649667774569	-0.335853131871646	0.99055235258142	0.33905641735785	0.734567229679447	NA	NA
>tr|A0A0G2JYR1|A0A0G2JYR1_RAT Exocyst complex component OS=Rattus norvegicus OX=10116 GN=Exoc6b PE=1 SV=1	6.05403280348357	0.192741507291733	0.786468557288067	-0.245072108103536	0.806400598992551	NA	NA
>tr|A0A0G2K0B2|A0A0G2K0B2_RAT Erythrocyte membrane protein band 4.1-like 1 OS=Rattus norvegicus OX=10116 GN=Epb41l1 PE=1 SV=2	4.67702179618917	-0.585542269324378	0.90024914550851	0.650422466098129	0.515419369339398	NA	NA
>tr|A0A0G2K7J6|A0A0G2K7J6_RAT Caspase recruitment domain family, member 19 OS=Rattus norvegicus OX=10116 GN=Card19 PE=4 SV=2	4.43502795441175	0.654609520783255	0.938745341511914	-0.697323855401467	0.485600142179922	NA	NA
>tr|A0A0G2JUE7|A0A0G2JUE7_RAT asparagine--tRNA ligase OS=Rattus norvegicus OX=10116 GN=Nars1 PE=1 SV=1	4.69063001421407	-0.588564254883693	0.899165513211621	0.654567202851754	0.512746445995015	NA	NA
>sp|D3ZCL3|RU1C_RAT U1 small nuclear ribonucleoprotein C OS=Rattus norvegicus OX=10116 GN=Snrpc PE=3 SV=1	4.18936125300608	-1.32543301563769	0.982924970829305	1.34845797489446	0.177511128114717	NA	NA
>sp|P62907|RL10A_RAT Large ribosomal subunit protein uL1 OS=Rattus norvegicus OX=10116 GN=Rpl10a PE=1 SV=2	3.98570692564878	-0.324019928831629	0.995084926088536	0.325620377051918	0.744711593094428	NA	NA
>sp|P09895|RL5_RAT Large ribosomal subunit protein uL18 OS=Rattus norvegicus OX=10116 GN=Rpl5 PE=1 SV=3	3.58868460521883	-0.671315514187849	1.03759399713914	0.646992480718664	0.51763680998622	NA	NA
>sp|Q63014|AKAP8_RAT A-kinase anchor protein 8 OS=Rattus norvegicus OX=10116 GN=Akap8 PE=1 SV=1	3.40103363483739	-0.589959811020639	1.09214748072106	0.540183282418171	0.589070640532603	NA	NA
>sp|P0C546|S2542_RAT Mitochondrial coenzyme A transporter SLC25A42 OS=Rattus norvegicus OX=10116 GN=Slc25a42 PE=2 SV=1	4.67944168983595	0.760251138701602	0.902091206375595	-0.842765269551982	0.399359735407504	NA	NA
>sp|Q5HZE2|TACAN_RAT Ion channel TACAN OS=Rattus norvegicus OX=10116 GN=Tmem120a PE=2 SV=1	4.4853747651631	0.883026136069376	0.927463160596929	-0.952087558389971	0.34105257826729	NA	NA
>sp|Q68G38|TOR1A_RAT Torsin-1A OS=Rattus norvegicus OX=10116 GN=Tor1a PE=1 SV=1	4.63602730848656	-0.274668987031484	0.906839471172818	0.302886007681441	0.761976735049324	NA	NA
>sp|A0A0G2K5L2|GHC1_RAT Mitochondrial glutamate carrier 1 OS=Rattus norvegicus OX=10116 GN=Slc25a22 PE=2 SV=1	3.98267043828454	-0.0868380772594303	1.00682699600984	0.0862492539468831	0.931268277561866	NA	NA
>tr|A0A8I6ABW1|A0A8I6ABW1_RAT Mitochondrial fission regulator OS=Rattus norvegicus OX=10116 GN=Mtfr1l PE=1 SV=1	4.50071886591045	-0.318339881943271	0.916023609655852	0.347523664878977	0.728197943052425	NA	NA
>tr|M0RBH0|M0RBH0_RAT DNA-directed RNA polymerases I, II, and III subunit RPABC5 OS=Rattus norvegicus OX=10116 GN=AC109542.1 PE=3 SV=3	4.05950919144099	-0.0320588894819458	0.97830135945428	0.0327699529108587	0.973858039441626	NA	NA
>tr|D3ZD11|D3ZD11_RAT Signal peptidase complex subunit 2 OS=Rattus norvegicus OX=10116 GN=Spcs2 PE=1 SV=1	3.59786153547595	-0.142093449653796	1.0054095537348	0.141328923249199	0.887610101479715	NA	NA
>sp|Q62904|DHB7_RAT 3-keto-steroid reductase/17-beta-hydroxysteroid dehydrogenase 7 OS=Rattus norvegicus OX=10116 GN=Hsd17b7 PE=1 SV=1	3.53034059645057	0.117485763165573	1.06296593569329	-0.110526367045757	0.911991940089608	NA	NA
>sp|D3Z9R8|ATP68_RAT ATP synthase subunit ATP5MPL, mitochondrial OS=Rattus norvegicus OX=10116 GN=Atp5mpl PE=1 SV=1	4.06710712482922	0.692893849580007	0.970960910888915	-0.713616626384746	0.475464273647562	NA	NA
>sp|Q5FVL2|EMC8_RAT ER membrane protein complex subunit 8 OS=Rattus norvegicus OX=10116 GN=Emc8 PE=2 SV=1	4.14320458434219	0.0314746241140317	0.966965112220014	-0.0325499066266936	0.974033517360503	NA	NA
>sp|D3ZKT0|TAM41_RAT Phosphatidate cytidylyltransferase, mitochondrial OS=Rattus norvegicus OX=10116 GN=Tamm41 PE=1 SV=1	4.18687305914624	-0.124551442837572	0.945629336211201	0.131712752627373	0.895211498263904	NA	NA
>sp|P97612|FAAH1_RAT Fatty-acid amide hydrolase 1 OS=Rattus norvegicus OX=10116 GN=Faah PE=1 SV=1	4.68979485831303	-0.18531021310283	0.889398493515149	0.208354538999086	0.834952149947136	NA	NA
>sp|P62752|RL23A_RAT Large ribosomal subunit protein uL23 OS=Rattus norvegicus OX=10116 GN=Rpl23a PE=1 SV=1	4.10827700532345	0.469988393124099	0.94929704114504	-0.495090970216446	0.620535907501934	NA	NA
>sp|P21533|RL6_RAT Large ribosomal subunit protein eL6 OS=Rattus norvegicus OX=10116 GN=Rpl6 PE=1 SV=5	4.66387743012878	-0.462188739769475	0.925030466813975	0.499647045530687	0.617323625438842	NA	NA
>sp|P24942|EAA1_RAT Excitatory amino acid transporter 1 OS=Rattus norvegicus OX=10116 GN=Slc1a3 PE=1 SV=2	2.28803918856174	-0.770704333495524	1.323967543673	0.582117240848221	0.560487712861722	NA	NA
>tr|A0A8I6GMR8|A0A8I6GMR8_RAT Serine/arginine-rich splicing factor 1 OS=Rattus norvegicus OX=10116 GN=Srsf1 PE=1 SV=1	3.19125901925904	-1.48011907929555	1.14476698267837	1.29294354370054	0.196030585892902	NA	NA
>sp|P62864|RS30_RAT Small ribosomal subunit protein eS30 OS=Rattus norvegicus OX=10116 GN=Fau PE=1 SV=1	3.59704365341818	0.122637942129042	1.02367337963647	-0.119801827974264	0.90464013386026	NA	NA
>sp|Q6P7B0|SYWC_RAT Tryptophan--tRNA ligase, cytoplasmic OS=Rattus norvegicus OX=10116 GN=Wars1 PE=1 SV=2	3.23440221527881	-0.174890424660136	1.0917759081212	0.160188939286176	0.872732242053486	NA	NA
>sp|P24268|CATD_RAT Cathepsin D OS=Rattus norvegicus OX=10116 GN=Ctsd PE=1 SV=1	3.35517596899581	1.32084521199944	1.11738045011285	-1.18209085532689	0.237169652497907	NA	NA
>tr|A0A0G2K437|A0A0G2K437_RAT Autocrine motility factor receptor OS=Rattus norvegicus OX=10116 GN=Amfr PE=1 SV=2	3.45592653971347	-0.575713581858851	1.05010580655064	0.5482434039194	0.583524782816074	NA	NA
>sp|P0C0S7|H2AZ_RAT Histone H2A.Z OS=Rattus norvegicus OX=10116 GN=H2az1 PE=1 SV=2	3.23825658470082	-0.773001715563276	1.084643664722	0.71267803492071	0.476045011457178	NA	NA
>sp|Q9JLH7|CK5P3_RAT CDK5 regulatory subunit-associated protein 3 OS=Rattus norvegicus OX=10116 GN=Cdk5rap3 PE=1 SV=1	2.8888044219895	0.728727393018179	1.15829775495827	-0.629136497846732	0.529259697920037	NA	NA
>sp|P97570|PLPL9_RAT 85/88 kDa calcium-independent phospholipase A2 OS=Rattus norvegicus OX=10116 GN=Pla2g6 PE=1 SV=2	2.93040778963117	1.47490907109554	1.17983312315668	-1.25009973202767	0.211263117677294	NA	NA
>tr|B0BMT9|B0BMT9_RAT Sulfide quinone oxidoreductase OS=Rattus norvegicus OX=10116 GN=Sqor PE=4 SV=1	2.60906831218625	0.849295599897775	1.22295850834849	-0.694459864419016	0.487393862459042	NA	NA
>sp|D3ZTX0|TMED7_RAT Transmembrane emp24 domain-containing protein 7 OS=Rattus norvegicus OX=10116 GN=Tmed7 PE=1 SV=1	3.81622321519131	0.245596891547502	0.985973804837198	-0.249090686124318	0.80329063384037	NA	NA
>tr|B2RZD1|B2RZD1_RAT Protein transport protein Sec61 subunit beta OS=Rattus norvegicus OX=10116 GN=Sec61b PE=1 SV=1	3.42544319623685	0.221722653061457	1.05042823929481	-0.211078343828901	0.832826138644559	NA	NA
>tr|Q5HZE6|Q5HZE6_RAT Rho family GTPase 2 OS=Rattus norvegicus OX=10116 GN=Rnd2 PE=2 SV=1	3.76755966401638	-0.259203752998818	0.999165924042013	0.259420129091511	0.795311100422864	NA	NA
>tr|A0A0G2JT75|A0A0G2JT75_RAT STARD3 N-terminal like OS=Rattus norvegicus OX=10116 GN=Stard3nl PE=1 SV=1	2.93997344086754	-0.540854903680783	1.13258201552028	0.47754149039028	0.632976583440017	NA	NA
>tr|F1LPB0|F1LPB0_RAT Sphingosine-1-phosphate phosphatase 1 OS=Rattus norvegicus OX=10116 GN=Sgpp1 PE=4 SV=3	3.6031409269191	-0.405996884397193	1.0156831264071	0.399727901194319	0.689356939414322	NA	NA
>tr|B2RYX1|B2RYX1_RAT Complex III subunit 9 OS=Rattus norvegicus OX=10116 GN=Uqcr10 PE=3 SV=1	3.27180231109037	-0.158409211628368	1.05929362627804	0.149542306022324	0.881125729270892	NA	NA
>sp|Q60GF7|PIGX_RAT Phosphatidylinositol-glycan biosynthesis class X protein OS=Rattus norvegicus OX=10116 GN=Pigx PE=1 SV=2	1.96901825306189	0.141207145209805	1.36537746752636	-0.103419859026697	0.917629751431909	NA	NA
>sp|P63174|RL38_RAT Large ribosomal subunit protein eL38 OS=Rattus norvegicus OX=10116 GN=Rpl38 PE=1 SV=2	3.93705632224819	-0.100105843711278	0.969786502722527	0.103224620501777	0.917784699949775	NA	NA
>sp|Q8VHK0|ACOT8_RAT Acyl-coenzyme A thioesterase 8 OS=Rattus norvegicus OX=10116 GN=Acot8 PE=1 SV=1	3.95482031664232	0.127355805707587	0.964622964012544	-0.132026512387622	0.894963321452421	NA	NA
>tr|D3ZXP3|D3ZXP3_RAT Histone H2A OS=Rattus norvegicus OX=10116 GN=H2ax PE=1 SV=1	3.67701723380123	-0.554196696764146	1.02379531254008	0.541315915374879	0.588289852430645	NA	NA
>sp|Q5I0E7|TMED9_RAT Transmembrane emp24 domain-containing protein 9 OS=Rattus norvegicus OX=10116 GN=Tmed9 PE=1 SV=1	2.86563328202091	-0.546133395072632	1.15550350786283	0.472636726203225	0.636472375779797	NA	NA
>tr|A0A8I5ZWG1|A0A8I5ZWG1_RAT Thymidine phosphorylase OS=Rattus norvegicus OX=10116 GN=Tymp PE=1 SV=1	3.04210313492172	-0.687228665008134	1.12213155398754	0.612431459186793	0.540252333071936	NA	NA
>sp|O35303|DNM1L_RAT Dynamin-1-like protein OS=Rattus norvegicus OX=10116 GN=Dnm1l PE=1 SV=1	3.97782453398882	0.880715873267051	0.994495815265343	-0.885590326020694	0.375838326424826	NA	NA
>sp|Q5XIF6|TBA4A_RAT Tubulin alpha-4A chain OS=Rattus norvegicus OX=10116 GN=Tuba4a PE=1 SV=1	3.67234672229714	0.638566412871711	1.03641980181743	-0.616127182973486	0.537810582648414	NA	NA
>sp|B0BNG0|EMC2_RAT ER membrane protein complex subunit 2 OS=Rattus norvegicus OX=10116 GN=Emc2 PE=2 SV=1	3.55309552311498	0.103497250923089	1.02078543202348	-0.101389819717479	0.919241017518103	NA	NA
>sp|Q9EPH2|MRP_RAT MARCKS-related protein OS=Rattus norvegicus OX=10116 GN=Marcksl1 PE=2 SV=3	2.64833586403958	0.441613116231613	1.22396117163135	-0.36080647529285	0.718244121840219	NA	NA
>sp|Q64350|EI2BE_RAT Translation initiation factor eIF-2B subunit epsilon OS=Rattus norvegicus OX=10116 GN=Eif2b5 PE=1 SV=2	3.69547295289809	-0.0551459720434255	1.03367707968461	0.0533493226533099	0.95745358233167	NA	NA
>tr|A0A8I5ZME1|A0A8I5ZME1_RAT Catechol-O-methyltransferase domain containing 1 OS=Rattus norvegicus OX=10116 GN=Comtd1 PE=1 SV=1	2.66382913686211	0.847312813700146	1.20432080751511	-0.703560719380426	0.48170638085763	NA	NA
>sp|G3V7Q0|DEN5A_RAT DENN domain-containing protein 5A OS=Rattus norvegicus OX=10116 GN=Dennd5a PE=2 SV=1	3.32075432143819	0.424159384399365	1.06831023583821	-0.397037648962113	0.691339697666091	NA	NA
>sp|P83941|ELOC_RAT Elongin-C OS=Rattus norvegicus OX=10116 GN=Eloc PE=1 SV=1	3.53258524050518	0.553317558481084	1.04829999547229	-0.527823677259292	0.597621721856753	NA	NA
>tr|A0A8I6ALL8|A0A8I6ALL8_RAT Serine and arginine rich splicing factor 7 OS=Rattus norvegicus OX=10116 GN=Srsf7 PE=1 SV=1	3.31270100625498	-0.720787987653068	1.09295021232198	0.659488400776964	0.509582192107394	NA	NA
>sp|A7VJC2|ROA2_RAT Heterogeneous nuclear ribonucleoproteins A2/B1 OS=Rattus norvegicus OX=10116 GN=Hnrnpa2b1 PE=1 SV=1	3.36290438580801	0.444572536497529	1.06070219106018	-0.419130402712918	0.675120832497707	NA	NA
>sp|P23358|RL12_RAT Large ribosomal subunit protein uL11 OS=Rattus norvegicus OX=10116 GN=Rpl12 PE=2 SV=1	3.35791345353774	0.739085472995187	1.06781957640298	-0.692144524531797	0.488846572871043	NA	NA
>sp|Q5FVM4|NONO_RAT Non-POU domain-containing octamer-binding protein OS=Rattus norvegicus OX=10116 GN=Nono PE=1 SV=3	3.10230565285856	-0.355175021929532	1.09753571692408	0.3236113562891	0.746232289189234	NA	NA
>tr|A0A8I6A8S0|A0A8I6A8S0_RAT THUMP domain containing 3 OS=Rattus norvegicus OX=10116 GN=Thumpd3 PE=1 SV=1	2.75167616203194	-0.0524532268549586	1.17753887967525	0.0445447940278832	0.964470146920818	NA	NA
>sp|P13086|SUCA_RAT Succinate--CoA ligase [ADP/GDP-forming] subunit alpha, mitochondrial OS=Rattus norvegicus OX=10116 GN=Suclg1 PE=2 SV=2	2.93968498169466	-0.543337843862048	1.12545918443157	0.482769923048315	0.629259108828886	NA	NA
>sp|P43278|H10_RAT Histone H1.0 OS=Rattus norvegicus OX=10116 GN=H1-0 PE=2 SV=2	1.49214850960394	-0.150866576458726	1.56348192677801	0.0964939689259017	0.923128263675935	NA	NA
>sp|P42260|GRIK2_RAT Glutamate receptor ionotropic, kainate 2 OS=Rattus norvegicus OX=10116 GN=Grik2 PE=1 SV=2	2.80993718283709	1.38196339977574	1.18561643378357	-1.16560749361882	0.243773176684845	NA	NA
>tr|A0A0G2K974|A0A0G2K974_RAT RALY heterogeneous nuclear ribonucleoprotein OS=Rattus norvegicus OX=10116 GN=Raly PE=1 SV=1	2.79910561784492	-0.365106355244241	1.15700020362056	0.315562913560192	0.752334290972003	NA	NA
>tr|D3ZGD0|D3ZGD0_RAT Gem (nuclear organelle) associated protein 5 OS=Rattus norvegicus OX=10116 GN=Gemin5 PE=1 SV=3	2.42923034335636	-0.439429924933085	1.26227193075967	0.348126195493092	0.727745412165634	NA	NA
>sp|Q5PQN9|RM38_RAT Large ribosomal subunit protein mL38 OS=Rattus norvegicus OX=10116 GN=Mrpl38 PE=2 SV=2	2.27453523324436	-0.699709809013395	1.29340549798794	0.540982553500727	0.588519608000997	NA	NA
>sp|P60570|PANX1_RAT Pannexin-1 OS=Rattus norvegicus OX=10116 GN=Panx1 PE=1 SV=1	3.09493973630915	-0.0523396716245276	1.09117980933586	0.0479661291170554	0.96174323657004	NA	NA
>sp|Q09QM4|GPR17_RAT Uracil nucleotide/cysteinyl leukotriene receptor OS=Rattus norvegicus OX=10116 GN=Gpr17 PE=2 SV=1	2.59212219984988	0.125794676999806	1.19331027208874	-0.105416570980838	0.916045267584493	NA	NA
>tr|B2RZ66|B2RZ66_RAT Signal recognition particle 19 kDa protein OS=Rattus norvegicus OX=10116 GN=Srp19 PE=3 SV=1	2.61307906058092	0.107925293383052	1.17896470416401	-0.0915424295586356	0.927061593833641	NA	NA
>sp|Q62733|LAP2_RAT Lamina-associated polypeptide 2, isoform beta OS=Rattus norvegicus OX=10116 GN=Tmpo PE=1 SV=3	2.43686744523539	-0.448660349403316	1.22196862930027	0.367161921055395	0.713498241310527	NA	NA
>tr|A0A8I6AHL7|A0A8I6AHL7_RAT Essential for reactive oxygen species protein OS=Rattus norvegicus OX=10116 GN=Cybc1 PE=1 SV=1	2.52115030013178	-0.0126370496144415	1.22620111009957	0.0103058539992802	0.991777263765338	NA	NA
>tr|A0A8I6AU33|A0A8I6AU33_RAT G protein-coupled receptor 89B OS=Rattus norvegicus OX=10116 GN=Gpr89b PE=1 SV=1	2.4517270324655	0.309652826243672	1.2163582689454	-0.254573700980506	0.799052373647276	NA	NA
>sp|Q6AYY8|ACATN_RAT Acetyl-coenzyme A transporter 1 OS=Rattus norvegicus OX=10116 GN=Slc33a1 PE=2 SV=1	2.76209151371993	0.280879398438745	1.14338825180937	-0.245655312615172	0.805949067611007	NA	NA
>tr|F7EXZ2|F7EXZ2_RAT Tetraspanin OS=Rattus norvegicus OX=10116 GN=Cd81 PE=1 SV=1	1.82499673219316	-0.659168745127458	1.4245331760667	0.462726145099338	0.643560675316731	NA	NA
>sp|Q498T2|CHTOP_RAT Chromatin target of PRMT1 protein OS=Rattus norvegicus OX=10116 GN=Chtop PE=2 SV=1	1.80478371242997	-0.18562042803522	1.4410012723503	0.128813507383286	0.897505217232389	NA	NA
>tr|B2GV94|B2GV94_RAT Fam134c protein OS=Rattus norvegicus OX=10116 GN=Retreg3 PE=1 SV=1	2.9448209419395	0.0965486288524192	1.13610799399269	-0.0849819113701622	0.932275771316424	NA	NA
>sp|P02401|RLA2_RAT Large ribosomal subunit protein P2 OS=Rattus norvegicus OX=10116 GN=Rplp2 PE=1 SV=2	2.97392243278692	0.439721775667365	1.10739794220618	-0.397076569233406	0.69131099767819	NA	NA
>tr|A0A8I5YBE8|A0A8I5YBE8_RAT WAS/WASL-interacting protein family member 3-like OS=Rattus norvegicus OX=10116 GN=Pura PE=1 SV=1	2.06630044604412	-1.04048460420395	1.3780435070459	0.75504481453886	0.450222093366037	NA	NA
>tr|D3ZZP2|D3ZZP2_RAT RAB39A, member RAS oncogene family OS=Rattus norvegicus OX=10116 GN=Rab39a PE=3 SV=1	2.65397775574553	-0.582977587723528	1.20323955783129	0.484506666963544	0.628026333986505	NA	NA
>sp|P63025|VAMP3_RAT Vesicle-associated membrane protein 3 OS=Rattus norvegicus OX=10116 GN=Vamp3 PE=1 SV=1	1.66725378371882	1.34235302504043	1.51352762671913	-0.886903549920822	0.375130830266353	NA	NA
>sp|Q9JKM5|S1PR5_RAT Sphingosine 1-phosphate receptor 5 OS=Rattus norvegicus OX=10116 GN=S1pr5 PE=1 SV=1	2.39860197190518	-0.481215980115398	1.23886829260376	0.388431912406132	0.69769643187198	NA	NA
>tr|B5DEP7|B5DEP7_RAT Small nuclear ribonucleoprotein G OS=Rattus norvegicus OX=10116 GN=LOC687679 PE=2 SV=1	3.29194128976364	0.118566653278253	1.05788969927996	-0.112078464663144	0.910761192536012	NA	NA
>sp|Q9QZ86|NOP58_RAT Nucleolar protein 58 OS=Rattus norvegicus OX=10116 GN=Nop58 PE=1 SV=1	3.08661090972741	-0.351542425953149	1.09315900310806	0.321583982708506	0.747767879721208	NA	NA
>sp|Q4G064|COQ5_RAT 2-methoxy-6-polyprenyl-1,4-benzoquinol methylase, mitochondrial OS=Rattus norvegicus OX=10116 GN=Coq5 PE=2 SV=1	2.60419058949668	-0.607949231268837	1.18596102883143	0.512621592522204	0.60821604601918	NA	NA
>sp|Q9JJW1|TSN2_RAT Tetraspanin-2 OS=Rattus norvegicus OX=10116 GN=Tspan2 PE=1 SV=1	1.29543541532233	-0.600082317537804	1.65571568133162	0.362430774983772	0.717030145382366	NA	NA
>tr|D4AAT4|D4AAT4_RAT Sm protein F OS=Rattus norvegicus OX=10116 GN=Snrpf PE=3 SV=1	3.02022827352599	0.779760084422979	1.1265570554105	-0.692162088620403	0.488835543884526	NA	NA
>tr|A0A0G2KA50|A0A0G2KA50_RAT VPS39 subunit of HOPS complex OS=Rattus norvegicus OX=10116 GN=Vps39 PE=1 SV=2	2.69030173194405	0.520941353457204	1.19602010949226	-0.435562369999244	0.66315427783693	NA	NA
>tr|F1M369|F1M369_RAT dolichyl-phosphate-mannose--protein mannosyltransferase OS=Rattus norvegicus OX=10116 GN=Tmtc2 PE=3 SV=4	2.59794828802119	-0.994545238650429	1.21523770533718	0.818395639209104	0.413131310972226	NA	NA
>tr|A0A0G2K7L0|A0A0G2K7L0_RAT Small ribosomal subunit protein uS10m OS=Rattus norvegicus OX=10116 GN=Mrps10 PE=3 SV=2	2.0950264888544	-1.05709480051974	1.3535512957311	0.780978751122074	0.434814992357045	NA	NA
>sp|P62859|RS28_RAT Small ribosomal subunit protein eS28 OS=Rattus norvegicus OX=10116 GN=Rps28 PE=1 SV=1	1.95415866583178	-0.829173641925688	1.40550868653203	0.58994558331162	0.555227132477002	NA	NA
>sp|P00173|CYB5_RAT Cytochrome b5 OS=Rattus norvegicus OX=10116 GN=Cyb5a PE=1 SV=2	1.93603217117484	-0.377677222561154	1.37408721660309	0.274856805301499	0.783426253785264	NA	NA
>sp|Q08013|SSRG_RAT Translocon-associated protein subunit gamma OS=Rattus norvegicus OX=10116 GN=Ssr3 PE=1 SV=2	1.96693172795564	0.139009803573946	1.35077036851728	-0.102911499107384	0.918033211192707	NA	NA
>tr|A0A0G2K1D9|A0A0G2K1D9_RAT Thioredoxin-related transmembrane protein 1 OS=Rattus norvegicus OX=10116 GN=Tmx1 PE=1 SV=1	2.12412797970183	-0.53386821588467	1.31246401117723	0.406767889510213	0.684178472779351	NA	NA
>sp|Q63524|TMED2_RAT Transmembrane emp24 domain-containing protein 2 OS=Rattus norvegicus OX=10116 GN=Tmed2 PE=1 SV=1	2.10600148504489	-0.132575276711181	1.30876794735146	0.101297771678679	0.919314085039639	NA	NA
>tr|A0A8I6A9D7|A0A8I6A9D7_RAT Solute carrier family 35 (UDP-galactose transporter), member A2 OS=Rattus norvegicus OX=10116 GN=Slc35a2 PE=1 SV=1	2.45227372919366	-0.45579198244168	1.22708724850061	0.371442196142627	0.710308201925561	NA	NA
>sp|Q5M9I5|QCR6_RAT Cytochrome b-c1 complex subunit 6, mitochondrial OS=Rattus norvegicus OX=10116 GN=Uqcrh PE=3 SV=1	1.7666225018073	-0.147661125345807	1.4230959587663	0.103760483919732	0.917359426406683	NA	NA
>sp|Q6TEK4|VKOR1_RAT Vitamin K epoxide reductase complex subunit 1 OS=Rattus norvegicus OX=10116 GN=Vkorc1 PE=1 SV=1	1.97845342087429	0.128099396638994	1.33486448986885	-0.0959643451535515	0.923548890274746	NA	NA
>sp|Q66H21|CHPT1_RAT Cholinephosphotransferase 1 OS=Rattus norvegicus OX=10116 GN=Chpt1 PE=2 SV=1	1.76453597670104	-0.150029982681476	1.43886144231111	0.104269930564334	0.916955139746573	NA	NA
>sp|Q6P752|TOIP2_RAT Torsin-1A-interacting protein 2 OS=Rattus norvegicus OX=10116 GN=Tor1aip2 PE=2 SV=1	2.65494066577787	0.132174392541947	1.16938532732078	-0.113028947305827	0.910007605634163	NA	NA
>tr|D4A7Z5|D4A7Z5_RAT Direct IAP-binding protein with low pI OS=Rattus norvegicus OX=10116 GN=LOC100360940 PE=1 SV=2	1.78023071983219	-0.156842003424302	1.43651128405525	0.109182576680873	0.91305767948043	NA	NA
>sp|B5DF51|EMC5_RAT ER membrane protein complex subunit 5 OS=Rattus norvegicus OX=10116 GN=Mmgt1 PE=2 SV=1	1.67932217336562	0.123912625617983	1.47983339703413	-0.0837341729591506	0.93326778645091	NA	NA
>sp|Q5XID0|YIPF5_RAT Protein YIPF5 OS=Rattus norvegicus OX=10116 GN=Yipf5 PE=2 SV=1	1.50463311255492	1.12727043924336	1.58183031709473	-0.712636764551184	0.476070555730623	NA	NA
>tr|A0A8I6GHB8|A0A8I6GHB8_RAT Secretory carrier-associated membrane protein OS=Rattus norvegicus OX=10116 GN=Scamp4 PE=1 SV=1	1.1497608564948	0.528160115786385	1.74171752793718	-0.30324097180782	0.761706227059499	NA	NA
>sp|O88777|PSN2_RAT Presenilin-2 OS=Rattus norvegicus OX=10116 GN=Psen2 PE=1 SV=2	2.01352602786759	0.644799183376315	1.36331790019894	-0.472963190230409	0.636239440997697	NA	NA
>tr|A0A8I5Y643|A0A8I5Y643_RAT ADP/ATP translocase OS=Rattus norvegicus OX=10116 GN=Slc25a6 PE=1 SV=1	1.97845342087429	0.128099396638994	1.33486448986885	-0.0959643451535515	0.923548890274746	NA	NA
>tr|D3ZIJ5|D3ZIJ5_RAT Dolichol-phosphate mannosyltransferase subunit 3 OS=Rattus norvegicus OX=10116 GN=Dpm3 PE=1 SV=1	1.29723348125571	-0.602116468938048	1.67133254065003	0.360261321007888	0.71865172136563	NA	NA
>tr|F7F1Y3|F7F1Y3_RAT vesicle-fusing ATPase OS=Rattus norvegicus OX=10116 GN=Vps4a PE=1 SV=1	2.64815166757423	0.495105253920732	1.1699798734022	-0.423174163228134	0.672168195868551	NA	NA
>tr|A0A0G2K376|A0A0G2K376_RAT Pre-mRNA 3'-end-processing factor FIP1 OS=Rattus norvegicus OX=10116 GN=Fip1l1 PE=1 SV=1	2.41845249140557	-0.105537739312076	1.22592327240036	0.0860883724847099	0.931396166721462	NA	NA
>tr|G3V7N6|G3V7N6_RAT Membrane bound O-acyltransferase domain containing 7-like 1 OS=Rattus norvegicus OX=10116 GN=Mboat7 PE=4 SV=1	2.18140881663138	0.811988145482884	1.30522883198117	-0.622104052245297	0.53387345059444	NA	NA
>sp|P62912|RL32_RAT Large ribosomal subunit protein eL32 OS=Rattus norvegicus OX=10116 GN=Rpl32 PE=1 SV=2	1.98053994598054	0.130128083212264	1.34919550295888	-0.0964486487887662	0.923164256038056	NA	NA
>sp|P97633|KC1A_RAT Casein kinase I isoform alpha OS=Rattus norvegicus OX=10116 GN=Csnk1a1 PE=2 SV=1	1.9250701227587	0.106582101590081	1.37091294990893	-0.0777453459733978	0.938030622371606	NA	NA
>tr|D3Z865|D3Z865_RAT Mannose-P-dolichol utilization defect 1 protein OS=Rattus norvegicus OX=10116 GN=Mpdu1 PE=3 SV=2	1.14767433138854	0.52520517241102	1.74242736087104	-0.301421559489556	0.763093056233923	NA	NA
>tr|A6J842|A6J842_RAT Palmitoyltransferase OS=Rattus norvegicus OX=10116 GN=Zdhhc21 PE=2 SV=1	1.45388303627373	-0.201555327779313	1.556989826967	0.129451923377008	0.897000064360434	NA	NA
>tr|A0A8I6GIB4|A0A8I6GIB4_RAT Derlin OS=Rattus norvegicus OX=10116 GN=Derl2 PE=1 SV=1	0.989226710437144	0.127904646285981	1.853957914974	-0.0689900484001951	0.944997540852222	NA	NA
