# Supplementary material for: RNA switch model for localization and translation of the myelin basic protein mRNA
Source: bioRxiv. 2025 Nov 20:2025.11.19.689361. Preprint. [Version 1] doi: 10.1101/2025.11.19.689361 (PMC12667860; doi:10.1101/2025.11.19.689361)
Supplement: Supplement 3 [file media-3.xlsx]

## Sheet: Mbp 3 UTR homologue sequences
l	Length	Sequence
Bubalus bubalis	1316	AGCCCAGCTCCCCTCCCGGAACCCCGTCCCCAGCTTCTTAATACAACCGCCTCGACGCTAACCATTGTCTAAATTCCCTAGTGCAGCCGGCATCCCCCCAACCCTGCCCACATGCGCGTCCTGCGGGCTCCTGGCCAGCGGCTCAATGGAGAAGACGGTGGAGCTGCCAGCTCACCCTTGAAGATCAGCGAGGTCCCTGAGGGTCCAGGGTGGGCGACCCTCCACGCCCACCCTCTGCCCTGGGACGGCCTTGGACGCGGCCCTGGGGACCCTGCCGCCAGGCCCCCATGCAGGGTGTGGAGACTGACCTGTGGCTCTGAGCTTCCTTTGGTTTCTTTCCCGCCTCGTCTCACCTCTTTAAGCACTTCCTTTCCTAACCGATCACAGTGGAGCGGCTTC…
Canis lupus	1469	AGCCCGCCTCGTGGCCGCAGAACCCTGTCCTCAGCTTCTTAATATCACCGCCTTCGACGTTAACACCGCCCCGTACCTCCCCACCCGTAGCGAGCACCCTCCTGCCTAACGCCCGTCCAGTTGTGCCCGCAGCAGGGTCAGGCGCGCCCAGGCCCACCGGCGGTTTCCGGCCACGAGCTTCGATGGAGGAAACACAGACCGGGTATTCCACAGCCACGCTGAGCCTGGAGACGACGCGTCCCCGGGGCCTCAGCCCCCGGCAGCGCAGCCCCGGCCCGACGCGCGCCTCCGTCCTCCGACCGGCTTCGCTGAGCCGTATCCCTCGGCTTCGCAGGCGCTGCCGTGGCCCCGCCGCGGACACAGAGACGTGTGCAGGGCGCTGAGGACCGCCGGTCCAGG…
Cynocephalus volan	1504	AGCCCACCCTGTCCCTGCAGAACCCTGTCCTCAGCTTCTTAATTTAACTGCCTTAAACTTTAATACCATTTGCATCTCAATTATCTAGTTAGAGCAAATGACCCCACAGCTAACGCCCGTGGAGTGCACGCAGTAGGTCAAGCACACAGCATCCTCCTGGCAGCTGTGGCCAACAGTGAAATGGAAAACAAAAACGGAAAATGGTTAAGACTGTCACTTGACATCTTCCCCTGAGTATCCACCCCACTGCTATCATGTCCCCAGATGCACATCGGTCTCCGTAGGTCCAAGTGCATGGATGTCCTCTACCCCTGGACTTCTCTTAGCTGTGACTGTTCACCCTCGAGCTTCCAGTGGGCACTGCCGCTAGGCACAGCGCTGCAGAGACAGAGACATGTG…
Dasypus novemcinctus	1091	GGCCCGCACGCCGTGCCCGCATCCTGTGCTCAGCTTCTCCCTGCCCCCCGCCCCTTACTACCACCCCGCGGCCCCCTAACCCCCTGAGCGGCGCCATGGCCAGCGGGTCCCTGGAGAAGCGCGAGCCAAGCAGCGTTGGCAATGCTGGGCACCAAGCGCACGCCCCCGCCAGCCCCCTCCCCGCCCGCGCGGGCCCAGCCGCGCTGCCCCGCACGCACCCCGAGGCCCGGCCCGGAGCCCCCGCGGCGGCGGGCTGCGGGCCAGGCCCCCTGGCTTCTCCCCTGCCCCCTCCCCCCCACCCGGACCCTGCGTTTCTCTAACACGGTCAGCAGGGCGCGCGCGGACGGCGGGAGCTCTTGGCACGTGCAGCGCGCGGGCCGCTGCGGGAGCAGGTGGTGC…
Delphinus delphis	1361	AGCCCTGCCCCGTGTCCCGGAATCCCGTCCGTCCCCAGCTTCTTAACACAACTGCCTGGAAGTTAACCGCGAGCCGTAGATCCCTAACGTAGCCGCTGCCCCCTAACCCTGGCGACAGCGCACAGCAGGCCCCGCGCGCGGCCTGCCGGCTTCTGGCCGGCCGCCCCTCTGTCCCCTCGCCCTTGGAGATCAGTGACGTCCCCCGAGAGCCGGGGCCGGCGACCCTCCCCCGTCGCCGGCCCCCGTCCCGCGATGGCCCGGGGCGCGGCCCTGGGGACCACCGCGCGGGGCGCGCAGACCGTGCGGCTCCGAGCTTCCTTTGGTTTCTTTCCGCCGCTCACCCCGCGAAGCCTTTCCCCTTCTAACCAATCGGCTGGGCGCGGAGCGGCTTGGCGGCGG…
Dromiciops gliroides	1801	AGTTCTTCATTGTCTTTACAGTATTATGTACTTGGCTTCTTAATATAACTGCCTTAAATATTTAATATTTGCATAGATTGCCTAGATAGACAAGCAATTTCTCACCTAATATGTCTATTGAGTTGTGTGTGCAGTAAGTAGAGTCAGACAACATCCTACTGGCAATTTCTGGCCAACAGTTGAATGGAAAAGAAAAAAATAAGAAACACAGAATAGTTTTAAATGCTTTTTTTATGTTTTAAAATAAAGTAACAGATTCCTCAGAGTATTCATTCCACTTCAGAATGCCCCCTTCCACACCCAGAAATACATTGGTCTTCATTTTATCAAAGCTCATTCCATCAAATCTCTCCATCTTTGGATTTTTTTCTCACTGATCCAGTGCCTCAGACTGGCACC…
Elephas maximus	1516	AAGCCTTATGTGGCCGTCATAGAACCCTGTGCTCCGCTTCTTAATACAACTACCTTAAAACCTTAATACATTTGCATAAGTTATCTAGTTATAGCAGATGTCCTCTCCCCTAATGCCCGTTGAGTTGTACACGCAGTAGGGCCCATCACGCCCCATCCTACTGGAGAAACGGACACAGAACATGGATAAAACTGCTCCTTTACATCTGAAGATAAAGCAACCGACTCCTTAGGACACGGCCCACTGCGACCTGCCCAGATGCCCGGGGCCCAGCGCTGGTCCCATCCCCCCACCCTTCGACTTTGTGTTCATGCCAACTGTGGCCTTGAGCCTGTGCCCTGAGCACTGCCATCAAAGACACTGCCACAGAGAAACGAGACCTGTGAAGGTGGTAAGGAC…
Equus quagga	1554	AGCCCTACAGCCTGTTACAGAACCCCGTCCTCAGCTTCTTAATATAACCCTTACGATTTTAATACCGTTCGCATAAATTACCTAGTTGTAGCAAATGACCTCTTGCTAATGCCTGTTGAGTTGTGCACACAGTAGGGTCAGGCACACTGCATCCTACTGGCAATTTCTGGCCAACAGCTAAACGGAGAAAACGCAGATAGAAAATGGTTAAACTCTTCCTTTACGTTTGAAGAGACAGTGTTCTCGGAGTTTCATTCCACTGCCTCGTGCCCGGCCGCCCCGCGGAGTTGGTGCGGCCCGGCGCACGGCCGTCCCTCCAAGTTCGTTCGCCCCTCCATCCTTGGACTTGCTTTGCGCCACTGACCTGGCATCCCCCGCTTCTCGGGCACTGCCGTGGAG…
Felis catus	1476	AGCCCTGCCTCGTTGTTGTTATAGAATCCCGCCCTCAGCTTCTTAATATAACTGCCTTAAGATTTTAATACTGTTCACATAAATTACTACTTGTAGCAAACCCCCCTTGCCTAATGCCCGTTGAGTTGTGCACACAGTAGGGGCAGGCACGCCGCATCCTACTGGCAATTTCTGGCCATCAGCTAAATGGAGAAAACGCAGACGGAAAATTAAACGGCGACTCTGAGTTTGAAGATCAACGCCCTGGGACTCTCATCCCCCTGCGACGCGGCCCCGCCGCACTGTGGTGCAGGTGCACGGCGCGCCTCCAAGTTCGTTCACCCTCCGTCCTCGGACTCGCTTTGCTGACTCGGCATCCCTCGGCTTCCCGGGCACTGCCGTGGCGACGCTGCTGTGGAC…
Galeopterus variegatus	1554	AGCCCACCCTGTCCCTGCAGAACCCTGTCCTCAGCTTCTTAATTTAACTGCCTAAACTTTAATACCATTTGCATCTCAATTATCTAGTTAGAGCAGATGACCCCACAGCTAATGCCGGTGGAGTGCGCGCAGTAGGTCAGGCACACAGCATCCTCCTGGCAGCTGTGGCCAACAGTGAAATGGAAAACGAAAACAGAAAATGGGTAAAACTGTCACTTGACATCTTCCTGAGTATCCACCCCACTGCTATCATGTCCCCAGATGCACATCAGTCTCCATAGGTCCAAGTGCATGGATGTCCTCTACCCCTGGACTTCTCTTAGCCTTGACTGTGCACCCTCGAGCTTCCGGTGGGCACTGCCGCCAGGCACAGCGCTGCAGAGACAGAGACATGCGGGC…
Gracilinanus agilis	1832	AGTTCTTCATTGTCTTTACAGAATTATGTACTTGGCTTCTTAATATAACTGCCTTAAATTTTTAATAATAGTCGCATAAATTACCTAGATAGACAAGCAATTTCTCACCTAATGTCTATTGAGTTGTGCATGCAGTAGGTAGAGCCAGACAACATCCCACTGGCAATTTCTGGCCAACAGTTGAATGGAACGGGAAAATAAGAAACACAAAGTAGCTTTAAGTGCTTTTTTATGTTTTAAAATAAAATAACAGATTCCTCAGAGTATTCATTCCACTTCAGAAGGCCCCCTTCCGCACCCAGAAATACTTTGGTCTTCATTTTATCAAAGCTCATTCCATCAAATTTCTCCGTCTTTGGATTTCTTTCTCACTGACCCAAATGCCTCCGAATGGCACCA…
Homo sapiens	1594	AAACCCACCTGGTTCCGGAATCCTGTCCTCAGCTTCTTAATATAACTGCCTTAAAACTTTAATCCCACTTGCCCCTGTTACCTAATTAGAGCAGATGACCCCTCCCCTAATGCCTGCGGAGTTGTGCACGTAGTAGGGTCAGGCCACGGCAGCCTACCGGCAATTTCCGGCCAACAGTTAAATGAGAACATGAAAACAGAAAACGGTTAAAACTGTCCCTTTCTGTGTGAAGATCACGTTCCTTCCCCCGCAATGTGCCCCCAGACGCACGTGGGTCTTCAGGGGGCCAGGTGCACAGACGTCCCTCCACGTTCACCCCTCCACCCTTGGACTTTCTTTTCGCCGTGGCTGCGGCACCCTTGCGCTTTTGCTGGTCACTGCCATGGAGGCACACAGCTG…
Hyaena hyaena	1425	TGTCCTGCCTTGTCACAGAATCCCGTCCTCAGCTTCTTAATATAACTGCCTTAAGATTTTAATACCATTCACATAAATTACCTACTCGTAGCAAACTCCCCTTGCCTAATGCCCGTTGAGTTGTACACACAGTAGGGGCAGGCACGCCTCACCCTACTGGCAATTCCTGGCCATCAGCTAAATGAGAAAATGCAGACAGAAAATGAAGCGGTTATTCTGAGTTTGAAGACAAATGCCCCGGACTCTCACCCCACCGCACTGTGGGGCAGATGCTCGGCACCTCCACATTCACCCTCCAGCCTCCGACTCGCTTTGCTGACTCGGTATCTCTTGGCTTCCCGGGCACTGCCGTGGCCACGCGGCTGCGGAGGCAGAGACACGTGCGGGGCAGTGAGGACT…
Manis javanica	1849	CGGCCGCACGGCTCATGTGCCCGCTCCGGGTGCAGCAAAGGGGAAGGACAGTCGGCAGGTGAGCCAAGCCCGTGGCGGTGGCCCCGCTGCGGCCTCTTAGCTTGTAGCTGCTGCCCCGGCTGCCGGCTGGCAACGTGCGGGGCCCGGGGGCTGCTTACCTCCTTGCCACCCCCTCCTCCGGCTCTCAAGGGACTGCCACGTGGAGGTGCTCAGGCTGGCAGGGCGCCAGGCGCTGCTGCTCTGGGTGGCATGGGGACGGGGCTGCCGGGAGGGTGCCACCTTCCCAGGGCGTCTGCCTCCCGTGCTGGGGGCCTCCTGGCTGATCCGGCTTCTGCAGCCCCCGCCTCTGGGTTCAACTGTGGGTCATGCTGATTTTTTCTTGGCGTCCATGCTGTGGCT…
Mus musculus	1481	GAGCCCTCCCCGCTCAGCCTTCCCGAATCCTGCCCTCGGCTTCTTAATATAACTGCCTTAAACTTTTAATTCTACTTGCACCGATTAGCTAGTTAGAGCAGACCCTCTCTTAATCCCGTGGAGCCGTGATCGCGGTGGGGCCAGGCCCACGGCACCCCGACTGGTTAAAACTATTCGTCCCTTTTCGTTTGAAGATTGAGTTTTCTCGGGGTCTTCTCAGCCCTGACTTGTTCCCCGTGCACCTTGTTCGACTCCGGAGGTTCAGGTGCACGGACACCCTTCCAAGTTCACCCCTACTCCATCCTCAGACTTTTCACGGTGAGGCACACCCCTCCAGCTTCCGTGGGCACTGCGGATAGACAGGCACACCGCCAAGGAGCCAGAGAGCATGGCGCAGGG…
Mustela lutreola	1517	AGCCCTCCCCAGGGGTCCCTGAATCCTGTCCTCAGCTTCTTAATACAACTGCCTTACGAATTTAATACCGTCCACATCCGTTCCCCACGTGTAGCCGACACCCCCTGCCTAACGCCTGTTGAGCTGCGCACACGGTGGGCCAGGCGCGCCGCGCCCTGCGGTTCTGGCCATCGGCCGAGAAGAGAGGAGACAGACAGATGGTCAGCGGTGACTTTGTGTCCGAAGAGAGTGCGTGCCCGGAGCCCCCTCCGCCCGGCGTGGCCCAGACGCTGGCGGCCCAGGGGCAGGGGCGCACCTCCGAGCTCACCCTCCTCCCTCGGACTGGCTTTGCTGATGCTGCTTCCCCAGGCTTCGCAGGTGCTGCCGTGCGACACCGCTGTGGACACAGGGACGCGTGCG…
Ornithorhynchus anatinus	1687	TGCTCCCAGAGGTCTCCACAGTGTATTCAGCTTCCTAACCCTACGCCTAAAACCGCTAACCTCCCACACCTGCCTCTCACCCAAGACCTGGCCGACCCCCGGCCGGCCAAGCATGTTGGGGGCCGAGCCCGCCTGGGTCTGTGGATGAAGACGCAGGAGGCTTCTCTGGGGCCGGGGTCCCGGTCCCGCTCCCCCCCAGCTAATGAGGGCCAGCTCCCCGGCCCTGGGCCGCCCTCTGCCCTTCCTGGCCCTCGCCCTCGCCGCCGGGCAGGCCCTGCCAGGGCCAGGACCCCGCCCTGTCCCCCGGAGCTGGTGCAGAGGGGCAGGAGCAGAGGTGGGTGGTGGGTCCAAACGGGCTGGGTTTTGCTTTTAAAATCCTTCCCTTCCTCTCTCCCTTTC…
Pan troglodytes	1591	AAACCCACCTGGTTCCGGAATCCTGTCCTCAGCTTCTTAATATAACTGCCTTAAAACTTTAATCCCACTTGCCCCTGTTACCTAATTAGAGCAGATGACCCCTCCCCTAATGCCTGCGGAGTTGTGCACGTAGTAGGGTCAGGCCACGGCAGCCTACCAGCAATTTCCGGCCAACAGTTAAATGAGAACATGAAAACAGAAAACGGTTAAAACTGTCCCTTTCTGTGTGAAGATCACGTTCCTTCCCCCGCAGTGTGCCCCCAGACGCACGTGGGTCTTCAGGGGGCCAGGTGCACAGACGTCCCTCCACGTTCACCCCTCCACCCTTGGACTTTCTTTTCGCCGTGGCTGCGGCACCCTTGCGCTTTTGCTGGTCACTGCCATGGAGGCACACAGCTG…
Pongo pygmaeus	1586	AAACTCAACTGGTTCCGGAATCCTGTCCTCAGCTTCTTAATATAACTGCCTTAAAACTTTAATCCCACTTGCCCCCGTTACCTAATTAGAGCAGATGACCCCTCCCCTAATGCCTGCGGAGTTGTGCACGTAGTAGGGTCAGGCCACGGCAGCCTACCAGCAATTTCTGGCCAAAAGTTAAATGAAAAAATGAAAACAGAAAATGGTTAAAACTGTCCCTTTCTGTGTGAAGATCACGTTTCTTCCCCCGCAATGTGCCCCCAGACGCACGTGGGTCTTCAGGGGGCCAGGTGCACAGACGTCCCTCCACATTCACCCCTCCACCCTTGGACTTTCTTTTCGCCGTGGCTGCGGCACCCTTGCGCTTTTGCTGGTCACTGCCATGGAGGCACACAGCTG…
Rattus norwegicus	1495	GAGCCTCCCTGCTCAGCCTTCCCGAATCCTGCCCTCGGCTTCTTAATATAACTGCCTTAAACGTTTAATTCTACTTGCACCAAATAGCTAGTTAGAGCAGACCCTCTCTTAATCCCGTGGGGCTGTGAACGCGGCGGGGCCAGGCCCACGGCACCCTGACTGGCTAAAACTGTTTGTCCCTTTTTATTTGAAGATTGAGTTTCCTCGGGGTCTTCTCTGCCCCGACTTGCTCCCCGTGTACCTTGGTCGACTCCGGAGGTTCAGGTGCACGGACACCCTTTCAAGTTCACCCCTACTCCATCCTCAGACTTTCTTTTCACGGCGAGGCGCACCCCTCCAGCTTCCGTGGGCACTGCGGATAGACAGGCACACCGCCAAGGAGCCAGAGAGCATGGCGCA…
Tachyglossus aculeatus	1691	TGCTCCCAGAGGTCTCCACAGTATATCCGGCTTCCTAACCCCACGCCTAAAACCGCTAACCTCCCACGCCTGCCCCTCACCCGAGACCCAGCCGACCCTCAGCCAGCCGAGCATGTCGGGGGGCGAGCCCGCCTGGGTCCGTGGATGAAGACTCAGGAGGCTTCTCTGGGGCCGGGGGCCGGGGTCCGCTCCCCCCCAGCTAATGAGGGCCAGCCCCCCGGCCCGGTGCCACCTTCTGCCCTTCCTGGCCCTCGCCCTTGCCACCGGGCAGGCCCTGCTAGGGCCAAGACCTCACCCTGTCCCCCGGAGCTGATACCGAGGGGCAGGGGCGGAGGTGGGTGGTGGGTCCAAACGGGCTGGGTTTTGCTTTTAAAATCCTTCCCTCCCTCTCTCCCTTTC…
Ursus arctos	1455	AGCCCTGCCTCGTGGTCCCAGAATCCCGTCCTCCGCTTCTTAATATAACCGCCTTACGATCTTAATACCGTTCACACACTCCGTCCCTGCAGCAGACACCCCCGCCTAACGTCGCTGAGCTGTGCACGCAGCAGGGCAGGCACGCCGCGTCCTGCCGGCAGTTTCCGGCCGTCGGCGCACAGAATATTAAACAGTTACTCGTGTCTGAAGACAACGCGTTCTCGGAGTTCGCTCCACGCGGCGGCCCCGACGCACCCCCGAGTTCACCCTCCGTCCTTGGCCTCGCTTGGCTGACTCGGCATCCCCGGGCTTTGCGGGCACTGCCGTGGCGACACTGCTGTGGACACAGGGACATGTGCAGGCGGTGAGGACTGCTGATCGAGCTTCCTTTGGTTTCTT…
Hoolock leuconedys	1576	CCTGGTTCCGGAATCCTGTCCTCAGCTTCTTAGTATAACTGCCTTAAAACTTTAATCCCACCTGCCCCCGTTACCTAATTAGAGCAGATGATCCCTCCCCTAATGCCTGTGGAGTTGTGCACGTAGTAGGGTCAGGCCACGGCAGCTACCGGCAATTTCCGGCCAACAGTTAAATGAGAAAATGAAAACAGAAAACGGTTACAACTGTCCCTTTCTGTGCGAAGATCACGTCCCTTCCCCCGCAATGTGCCCCAGACGCACGTGGGTCTTCATGGGCCAGGTGCACAGACGTCCCTCCACGCTCACCCCTCCACCCTAGGACTTTCTTTTCGCCGTGGCTGCGGCACCCTTGCGCTTTTGCTGGGCACTGCCATGGAGGCACACAGCTGCAGAGACAGA…
Nomascus siki	1576	CCTGGTTCCGGAATCCTGTCCTCAGCTTCTTAGTATAACTGCCTTAAAACTTTAATCCCACCTGCCCCCGTTACCTAATTAGAGCAGATGATCCCTCCCCTAATGCCTGCGGAGTTGTGCACGTAGTAGGGTCAGGCCACGGCAGCTACCGGCAATTTCCGGCCAACAGTTAAATGAGAAAATGAAAACAGAAAACGGTTACAACTGTCCCTTTCTGTGCGAAGATCACGTCCCTTCCCCCGCAATGTGCCCCAGACGCACGTGGGTCTTCATGGGCCAGGTGCACAGACGTCCCTCCACGCTCACCCCTCCACCCTAGGACTTTCTTTTCGCCGTGGCTGCGGCACCCTTGCGCTTTTGCTGGGCACTGCCATGGAGGCACACAGCTGCAGAGACAGA…
Hylobates pileatus	1576	CCTGGTTCCGGAATCCTGTCCTCAGCTTCTTAGTATAACTGCCTTAAAACTTTAATCCCACCTGCCCCCGTTACCTAATTAGAGCAGATGATCCCTCCCCTAATGCCTGCGGAGTTGTGCACGTAGTAGGGTCAGGCCACGGCAGCTACCGGCAATTTCTGGCCAACAGTTAAATGAGAAAATGAAAACAGAAAACGGTTACAACTGTCCCTTTCTGTGCGAAGATCACGTCCCTTCCCCCGCAATGTGCCCCAGACGCACGTGGGTCTTCATGGGCCAGGTGCACAGACGTCCCTCCACGCTCACCCCTCCACCCTAGGACTTTCTTTTCGCCGTGGCTGCGGCACCCTTGCGCTTTTGCTGGGCACTGCCATGGAGGCACACAGCTGCAGAGACAGA…
Tapirus terrestris	1547	GCCCTGCCTTCTTGTTACAGAATTCCGTCCTCAGCTTCTTAATATAACCCTTAAGAATTTAATGCTGTTCGCATAGATTACCTAGTTGTAGCAAATGACCTCTTGCCTAATGCCTGTTGAGTTGTGCACACAGTAGGGTCAGACACACTGCATCCTACTGGCAATATCTGGCCAATAGCTAAATGGAGAAAATGCAGACAGAAAACGGTTAAACCGTCCCTTTATGTGTGAAGATCAAGTGTCCTCGGAGTTTCATTCCACCACATCGTGCCCGGACGCGCCGCGGAGTTCGTGTCCAGGGGCACGGCCGGCCCTCCAAGTGCCTTCACCCCTCCATCCTTAGACTTGCTTTGCACTGCTGACCTGGCATCCCCCCGCTTTGCGGGCACTGCCGTGGAG…
Cercopithecus mona	1584	CCTGGTTCCGGAATCCTGTCCTCAGCTTCTTAATATAACTGCCTTAAAACTTTAATCCCATTTGCCCCCATTACCTAGTTAGAGCAGATGACCTCTCCCCTAATGCCTGTGGAGTTGTGCACGTCCTAGGGTCAGGCACACGGCAGCCTACCGGCAATTTCTGGCCAACAGTTAAATGAAGCAAATGAAAACAGAAAACAGTTCAAACTGTCACTTTCTGTGTGAAGGTCACATTCCTTACCCCACAGTGTGCCCCCAGACGCTCGTGGGTCTTCAGGGGGCCAGGTGCACAGACGTCCCTCCACGTTCACCCCTCCACCCTTGGACTTTCTTTTCGCCGTGACGGTGACACCCTTGCGCTTTTGCTGGGCACTGCGATGGAAGCACACAGCTGCAGAG…
Dicerorhinus sumatrensis	1557	GCCCTGCCTTCTGGTTACAGAATCCCGTCCTCTGCTTCTTAATACAACCTTTAAGAATTTAATACCGTTCGCATAGATTACCTAGTTGTAGCAAATGACCTCTCGCCTAATGCCTCTTGAGTTGTGCACACAGTAGGGTCAGGCACACTGCATCCTACTGGCAGTTTCTGGCCAAGAGCTAAATGGAGACAACGCAGACAGAAAATGGGTAAACCGTTCCTTTATGTTTGAAGACCAAGTGTCCTCGGAGTCTCATTCCACTGCATCGTGCCCGGACGCCGTGGAGCTTGTGCGTCCAGGGGCACGGCCGGCCCTCTAAATTCATTCACCCCTCCATCTTTGGACTTGCTTTGCACCGCTGATCTGGCATCCCCTGGCTTTTTGGGCACTGCCGTGGAG…
Papio anubis	1585	CCTGGTTCCGGAATCCTGTCCTCAGCTTCTTAATATAACTGCCTTAAAACTTTAATCCCATTTGCCCCCATTACCTAGTTAGAGCAGATGACCTCTCCCCTAATGCCTGTGGAGTTGTGCACGTCCTAGGGTCAGGCACACGGCAGCCTCCCGGCAATTTCTGGCCAACAGTTAAATGAAGCAAATGAAAACAGAAAACAGTTCAAACTGTCACTTTCTGTGTGAAGGTCACATTCCTTACCCCACAGTGTGCCCCTAGACGCTCGTGGGTCTTCAGGGGGCCAGGTGCACAGACGTCCCTCCACGTTCACCCCTCCACCCTTGGACTTTCTTTTCGCTGTGACGGTGACACTCTTGCGCTTTTGCTGGGCACTGCGATGGAGGCACACAGCTGCAGAG…
Macaca arctoides	1583	CTGGTTCCGGAATCCTGTCCTCAGCTTCTTAATATAACTGCCTTAAAACTTTAATCCCATTTGCCCCCATTACCTAGTTAGAGCAGATGACCTCTCCCCTAATGCCTGTGGAGTTGTGCACGTCCTAGGGTCAGGCACACGGCAGCCTACCGGCAATTTCTAGCCAACAGTTAAATGAAGCAAATGAAAACAGAAAACAGTTCAAACTGTCACTTGCTGTGTGAAGGTCACATTCCTTACCCCACAGTGTGCCCCCAGACGCTCGTGGGTCTTCAGGGGGCCAGGTGCACAGACGTCCCTCCACGTTCACCCCTCCACCCTTGGACTTTCTTTTCGCCGTGACGGTGACACCCTTGCGCTTTTGCTGGGCACTGCGATGGAGGCACACAGCTGCAGAGA…
Pygathrix nemaeus	1585	CCTGGTTCCGGAATCCTGTCCTCAGCTTCTTAATATAACTGCCTTAAAACTTTAATCCCATTTGCCCCCATTACCTAGTTAGAGCAGATGACCTCTCCCCTAATGCCTGTGGAGTTGTGCACGTCTTAGGGTCAGGCACACGGCAGCCTACCGGCAATTTCTGGCCAACAGTTAAATGAAGCAAATGAAAACAGAAAACAGTTCAAACTCACTTTCTGTGTGAAGGTCGCATTCCTTACCCCACCGTGTGCCCCCAGACGCTCATGGGTCTTCAGGGGGCCAGGTGCACAGACGTCCCTCCACGTTCACCCCTCCACCCTTGGACTTTCTTTTCGCCGTGGCTGTGACACCCTTGCGCTTTTGCTGGGCACTGCAATGGAGGCACACAGCTGCAGAGAC…
Ursus thibetanus	1460	GCCCTGCCTCGTGGTCCCAGAATCCCGTCCTCCGCTTCTTAATATAACCGCCTTACGATCTTAATACCGTTCACACACTCCGTCCCTGCAGCAGACACCCCCGCCTAACGTCGCTGAGCTGTGCACGCAGCAGGGCAGGCACGCCGCGTCCTGCCGGCAGTTTCCGGCCATCGGCGCACAGAATATTAAACAGTTACTCGTGTCTGAAGACAACGCGTTCTCGGAGTTCGCTCCACGCGGCGGCCCCGACGCACCCCCGAGTTCACCCTCCGTCCTTGGCCTCGCTTGGCTGACTCGGCATCCCCGGGCTTTGCGGGCACTGCCGTGGCGACACTGCTGTGGACACAGGGACATGTGCAGGGCGGTGAGGACTGCTGATCGAGCTTCCTTTGGTTTCTT…
Nasalis larvatus	1586	CCTGGTTCCGGAATCCTGTCCTCAGCTTCTTAATATAACTGCCTTAAAACTTTAATCCCATTTGCCCCCATTACCTAGTTAGAGCAGATGACCTCTCCCCTAATGCCTGTGGAGTTGTGCACGTCCTAGGGTCAGGCACACGGCAGCCTACCGGCAATTTCTGGCCAACAGTTAAATGAAGCAAATGAAAACAGAAAACAGTTCAAACTGTCACTTTCTGTGTGAAGGTCGCATTCCTTACCCCACAGTGTGCCCCCAGATGCTCATGGGTCTTCAGGGGGCCAGGTGCACAGACGTCCCTCCACGTTCACCCCTCCACCCTTGGACTTTCTTTTCGCCGTGGCTGTGACACCCTTGCGCTTTTGCTGGGCACTGCAATGGAGGCACACAGCTGCAGAG…
Semnopithecus entellus	1584	CCTGGTTCCGGAATCCTGTCCTCAGCTTCTTAATATAACTGCCTTAAAACTTTAATCCCATTTGCCCCCATTACCTAGTTAGAGCAGATGACCTCTCCCCTAATGCCTGTGGAGTTGTGCACGTCCTAGGGTCAGGCACACGGCCCCTACCGGCAATTTCTGGCCAACAGTTAAATGAAGCAAATGAAAACAGAAAACAGTTCAAACTGTCACTTTCTGTGTGAAGGTCGCATTCCTTACCCCACAGTGTGCCCCCAGACGCTCATGGGTCTTCAGGGGGCCAGGTGCACAGACGTCCCTCCACGTTCACTCCTCCACCCTTGGACTTTCTTTTCGCCGTGGCTGTGACACCCTTGCGCTTTTGCTGGGCACTGCAATGGAGGCACACAGCTGCAGAGA…
Caracal caracal	1468	CCTCGTTGTTGTTATAGAATCCCGTCCTCAGCTTCTTAATATAACTGCCTTAAGATTTTAATACTGTTCACATAAATTACCTACTTGTAGCAAACCCCCCTTGCCTAATGCCCGTTGAGTTGTGCACACAGTAGGGGCAGGCACGCCGCATCCTACTGGCAATTTCTGGCCATGAGCTAAATGGAGAAAACGCAGACAGAAAATTAAACGGCGACTCTGAGTTTGAAGATAAACGCCCTGGGACTCTCATCCCCCTGCGACGCGGCCCCGCCGCACTGTGGTGCAGGTGCACGGCGCGCCTCCAAGTTCACCCTCCGTCCTCGGACTCGCTTTGCTGACTCGGCATCCCTCGGCTTCCCGGGCACTGCCGTGGCGACGCTGCTGTGGACACAGAGACAC…
Prionailurus iriomotensis	1471	CTGCCTCGTTGTTGTTACAGAATCCCGTCCTCAGCTTCTTAATATAACTGCCTTAAGATTTTAATACTGTTCACATAAATTACCTACTTGTAGCAAACCCCCCTTGCCTAATGCCCGTTGAGTTGTGCACGCAGTAGGGGCAGGCACGCCGCATCCTACTGGCAATTTCTGGCCATCAGCTAAATGGAGAAAACGCAGACAGAAAATTAAACGGCGACTCTGAGTTTGAAGATAAACGCCCTGGGACTCTCATCCCCCTGCGACGCGGCCCCGCCGCACTGTGGTGCAGGTGCACGGCGCGCCTCCAAGTTCACCCTCCGTCCTCGGACTCGCTTTGCTGACTCGGCATCCCTCGGCTTCCCGGGCACTGCCGTGGCGACGCTGCTGTGGACACAGAGA…
Felis chaus	1472	CTGCCTCGTTGTTGTTATAGAATCCGTCCTCAGCTTCTTAATATAACTGCCTTAAGATTTTAATACTGTTCACATAAATTACCTACTTGTAGCAAACCCCCCTTGCCTAATGCCCGTTGAGTTGTGCACACAGTAGGGGCAGGCACGCCGCATCCTACTGGCAATTTCTGGCCATCAGCTAAATGGAGAAAACGCAGACAGAAAATTAAATGGCGATTCTGAGTTTGAAGATAAACGCCCTGGGACTCTCATCCCCCTGCGACGCGGCCCCGCCGCACTGTGGTGCAGGTGCACGGCGCGCCTCCAAGTTCACCCTCCGTCCTCGGACTCGCTTTGCTGACTCGGCATCCCTCGGCTTCCCGGGCACTGCCGTGGCGACGCTGCTGTGGACACAGAGAC…
Alouatta palliata	1561	CCTGGTTCCAGAATCCTGCCCTCAGCTTCTTAATATAACTGCCTTAAAACCTTAATCCCACTCGCTCCCCTTACCTAGTTAGAGCAGATGCCCTCTCCCCTAATGCCTGTGGAGCTGTGCACATAGCAGGATCGGGCACACGGCAGCCTGCGGTGATCTGTGGCCAAGAGTTACATGGAGAAAATGAAAACAGAAAATGGTGACAACGGTCCCTTTCCGTGTGCAGATCATACCCCTTCCCCGGCAGTGTGCCCCCAGACGCACACGGGTCTCCATGGGCCAGTGCACAGGCATCCCTCCACACTCACCCTCCATCCTTGGACTTCCTTTTTGCCGTGGGAGCGGCACCCTCGCGCTTTTGCTGGGCACTGCCATGGAGGCGCACAGCTGCAGAGACAG…
Vulpes ferrilata	1462	GCCCCGCCTGGTGGCCGCAGAACCCTGTCCTCAGCTTCTTAATATAACCGCCTTAGACGTTAATACCGCCCCGTACTTCCCACCCGTAGCAAGCACCCTCCTGCCTAACGCCCGTCGAGTTGTGCACACAGCAGGGGCAGGCGCGCGGCCCACCGGCGGTTTCTGGCCATGAGCTTCAAAGGAGGAAACAGGCCGAATATTCCACAGCCACGCTGTGTCCGGAGACGACGTGTCCTCGGGGCCTCAGCCCCCGGCAGCGCAGCCCCGACGCCCCGACGCGCGCACCTCCATCCTCCGACCTGCTTCGCTGAGCCGCATCCCTCGGCTTCGCAGGCGCTGCCGTGGCCGCGCGGCCGTGGACACAGAGACGTGCAGGGCGGTGAGGACTGCTGGTCCAGG…
Saguinus imperator	1534	CCTGGTTCCAGACTCCTGCCCTCAGCTTCTTAATATAACTGCCTTAAAACCTTAATCCTACTCGCACCCCTTACCGAGTTAGAGCAGATGCCCTCTCCCCTAATGCCTGTGGAGCTGTGCACATAGCAGGGCCTGGCACACGGCAACCTGCAGCGATCTCTGGCCAACAGTTACATGGAGAAAATGGAAACAGTCCCTTTCCGTGTGCGGATCATACCCCTTTCCCGGCAGTGTGCCCGCAGACGCACACGGGTCTCCGCCGGCCAGGTGCACAGGCATCCCTCCACGCTCACCCTCCATCCTTGGACTTTCTTTTCGCCGTGGCTGCGGCATCCTCCCGCTTTTGCTGGGCACTGCCATGGCGGCGCACAGCTGCAGAGACAGAGGACAAGGGCGGCA…
Saguinus midas	1533	CCTGGTTCCAGACTCCTGCCCTCAGCTTCTTAATATAACTGCCTTAAAACCTTAATCCTACTCGCACCCCTTACCGAGTTAGAGCAGATGCCCTCTCCCCTAATGCCTGTGGAGCTGTGCACATAGCAGGGCCTGGCACACGGCAGCCTGCAGCGATCTCTGGCCAACAGTTACATGGAGAAAATGGAAACAGTCCCTTTCCGTGTGCGGATCATACCCCTTTCCCGGCAGTGTGCCCGCAGACGCACACGGGTCTCCACCGGCCAGGTGCACAGGCGTCCCTCCACGCTCACCCTCCATCCTTGGACTTTCTTTTCGCCTTGGCTGCGGCATCCTCCCGCTTTTGCTGGGCACTGCCATGGCGGTGCACAGCTGCAGAGACAGAGGACGAGGGCGGCA…
Otocyon megalotis	1486	CCCGCCTCGTGGCCGCAGAACCCTGCCCTCAGCTTCTTAATATAACCGCCTTACGACGTTAATACCGACCCGCACCTTCCCCACCCTAGCAAGCACCCTCCTGCCTAACGCCCGTCGAGTTGTGCACACAGCAGGGTCAGGCGCGCCGCGGCCCACCGGCGGTTTCTGGCCGTGAGCTTCGATGGAGGAAACACAGACCGAATATTCCACAGCCACGCTGTGTCTGGAGACGACGTGTCCTCGGGACCCCCGCCCCCGGCAGCGCAGCCCCGACGTCCGACACGCGCACCTCCGTCCTCCAACCGGCTTCGCTGAGCCGCAGCCCTCGGCTTCGCAGGCGCTGCCGTGGCCACGCGGCCGTGGCCACAGAGACGTGTGCAGGGCGGTGAGGACTGCTGG…
Eira barbara	1522	CCCTCCCCCGGGGTCCCCGAATCCTGTCCTCAGCTTCTTAATACAACTGCCTTACGAATTTAATACCGTCCACATCCGTTCCCCACGTGTAGCAAACACCCCCTGCCTAATGCCCATTGAGCTGCGCACACGGTGGGCCAGGCGCACCGTGCCCTGCGGTTCTGGCCATCGGCCGAGCGGAGGAGACGCAGACAGAACAGTCAGCAGTGACTTTGTGTCCGAAGAGAGCGCGTGCCCAGAGCCCCCTCCGCCCGGTGTGGCCCGGACGCTGGCGGCGCAGGGGCACGGACGCACCTCCGAGCTCACCCTCCGCCCTCGGACTGGCTTTGCTGACTCGGCTTCCCCTGGCTTCGCAGGTGCTGCCGTGCGACACCGCTGTGGACACAGGGACGCGTGCGG…
Saguinus midas	1514	CCTGGTTCCAGACTCCTGCCCTCAGCTTCTTAATATAACTGCCTTAAAACCTTAATCCTACTTGCACCCCTTACCGAGTTAGAGCAGATGCCCTCTCCCCTAATGCCTGTGGAGCTGTGCACATAGCAGGGCCTGGCACACGGCAGCCTGCAGGGATCTCTGGCCAACAGTTACATGGAGAAAATGGAAACAGTCCCTTTCCGTGTGCGGATCATACCCCTTTCCCGGCAGTGTGCCCACAGACGCACACGGGTCTCCGCCGGCCAGGTGCACAGGCGTCCCTCCACGCTCACCCTCCATCCTTGGACTTTCTTTTCGCCGTGGCTGCGGCATCCTCCCGCTTTTGCTGGGCACTGCCATGGCGGCGCACAGCTGCAGAGACAGACTACGAGGGCGGCA…
Martes zibellina	1524	CCCTCCCCCGGGGTCCCCGAATCCTGTCCTCAGCTTCTTAATACAACTGCCTTACGAATTTAATACCGTCCACATCCGTTCCCCACGTGTAGCAAACACCCCCTGCCTAATGCCCATTGAGCTGCGCACACGGTGGGCCAGGCGCGCCGCGCCCTGCGGTTCTGGCCATCGGCCGAGCGGAGGAGACGCAGACAGAACCGTCCGCAGTGACTTTGTGTCCGAAGAGAGCGCGCGCCCAGAGCCCCCTCCGCCCGCGTGGCCCGGACGCTGGCGGCGCAGGGGCACGGACGCACCTCCGAGCTCACCCTCCGCCCTCGGACCGGCTTTGCTGACTCGGCTTCCCCTGGCTTCGCGGGTGCTGCCGTGCGACACCGCTGTGGACACAGGGACGCGTGCGGG…
Proteles cristata	1417	CTGCCTTGTCACAGAATCCCGTCCTCAGCTTCTTAATATAACTGCCTTAAGATTTTAATACCGTTCACATAAATTACCTACTCGTAGCAAACTCCCCTTGCCTAATGCCCGTTGAGTTGTACACACAGTAGGGGCAGGCACACCTCACCCTACTGGCAATTCCTGGCCATCAGCTAAATGAGAAAATGCAGACAGAAAATGAAGCGGTTACTCTGAGTTTGAAGACAAATGCCCCGGACTCTCACCCCACCGCACCGCGGGGCAGATGCTCGGCACCTCCACATTCACCCTCCGGCCTCCGACTCGCTTTGCTGACTCGGTATCTCTTGGCTTCCCGGGCACTGCCGTGGCCACGCGGCTGCGGAGGCAGAGACACGTGCGGGGCAGTGAGGACTGTGG…
Spilogale gracilis	1522	GCCCTCCCCGGGAGTCCCAGAACCCTGTCCTCAGCTTCTTAATATAACTGCCTTACGATTTTAATACCGTCCACACCCGCCCCTACTCGTAGCAAACACCCCCCGCCTAATGCCCGTTGAGTTGTGCACACGGTAGGTCAGGCACGTGGCGTCCTGCAGGCGGTTCCTGGCCATCGGCTAAACGGAGGACACGCAGCACATTCCGCGGTGACTTTGCATCTGAAGAGAGCGCGTCCTCGAGGTCCCTCCGCCGTGGCCCCGACGCTCGCGGCTCCGCTGCGTGGACGCACGTTGCAGTCCAGCCTCCGGCCTTGGTCTTGCTTTGCTGGCTCAGCACCCCGGCTTCCCAGCACTGCCGTGCGGACGCCGCCGTGGACACAGGGACACGCGCGGGGCGGT…
Crocuta crocuta	1414	CTGCCTTGTCACAGAATCCCGTCCTCAGCTTCTTAATATAACTGCCTTAAGATTTTAATATCGTTCACATAAATTACCTACTCGTAGCAAACTCCCCTTGCCTAATGCCCGTTGAGTTGTACACACAGTAGGGGCAGGCACGCCTCACCCTACTGGCAATTCCTGGCCATCAGCTAAATGAGAAAATGCAGACAGAAAATGAAGCGGTTATTCTGAGTTTGAAGACAAATGCCCCGGACTCTCACCCCACCGCACTGCGGGGCAGATGCTCGGCACCTCCACATTCACCCTCCAGCCTCCGACTCGCTTTGCTGACTCGGTATCTCTTGGCTTCCCGGGCACTGCCGTGGCCACGTGGCTGCGGAGGCAGAGACACGTGCGGGGCAGTGAGGACTGTGG…
Lycaon pictus	1485	GCCCCGCCTCGTGGCCGCAGAACCCTGTCCTCAGCTTCTTAATATAACCGCCTTCGACGTTAACACCGCCCCGTACCTCCCCACCCGTAGCGAGCACCCTCCTGCCTAACGCCCGTCGAGTTGTGCACGCAGCAGGGTCAGGCGCGCCCAGGCCCACCGGCGGTTTCCGGCCACGAGCTCGATGGAGGAAACACAGACCGGGTATTCCACAGCCACGCTGTGTCTGGAGACGACGCGTCCCCGGGGCCTCAGCCCCCGGCAGCGCAGCCCCGACCCGACGCGCGCCTCCATCCTCCGACCGGCTTCGCTGAGCGGCATCCCTCGGCTTCGCAGGCGCTGCCGTGGCCCCGCGGCCGCGGACACAGAGACGTGTGCAGGGCGCTGAGGACCGCTGGCCCA…
Pteronura brasiliensis	1489	GCCCTCCCCTGGGATCCCCGAATCCTGTCCTCAGCTTCTTAATACAACTGCCTTACGAGTTTAATACCGTCCACATCCGTTCCCCACGTGTAGCAAACACCCCCGCCTAATGCCCGTTGAGCTGCGTACACGGTGGGCCAGGCACTCCGCGCCCTGCGGTTCTGGCCGTCGGCCGAGCGGAGGAGACGCAGACGGACGGTCAGCCGTGACTTTGTGTCCGAAGAGAGCGCGTGCCCGGAACCTGGCGGCGCCGGGCACGGACGCACCTCCGAGCTCACCCTCCTCCCTCGGACTGGCTTTGCTGACTCAGCTTCCCCAGGCTTCGCAGGTGCTGCCGTGCGACTCCGCTGTGGACGCAGGGATGCGTGCGGGGCGGTGAGGACTGCTGATCCGAGCTTC…
Speothos venaticus	1473	CCCCGCCTCGTGGCCGCACAACCCTGTCCTCAGCTTCTTAATCTAACCGCCTTCGACGTTAACACCGCCCCGTACCTCCCCACCCGTAGCGAGCACCCCCTGCCTAACGCCCGTCGAGTCGTGCACGCAGCAGGCTCAGGCGCGCCCAGGCCCACCGGCGGTTTCTGGCCACGAGCTTCAATGGAGGAAACGCAGACCGAGTATTCCACAGCCACGCTGTGTCCGGAGACGACGTGGCCTCGGCCCCCGGCAGCGCAGCCCCGACCCGACGCGCGCCTCCATCCTCCGACCGGCTTCGCTGAGCCGCATCCCTCGGCTTCGCAGGCGCTGCCGTGGCCCCGCGGCCGCGGACACAGAGACGTGTGCAGGGCGCTGAGGCCCGCTGGTCCAGGCTTACTT…
Cheirogaleus medius	1560	TCCGGAGCCTGCCCTCTGCTTCCCGACATAACTGCCTTAAAACGTTACTACCCTCGCATGGATTAGCTAGTTAGAGCAGACGACCTCCCCCCTAATGCCTGTTGAGTTGTGCGCGCAGTAGGGTCAGGCACACGGCATCCTGCTAGCAATTTCTGGCCAAAAGCTAAATGGAGAAAAAGAAAACAGAAAATGGTTAAAACTGTCACTTCACGTTTGAAGATTCCATTTCCCGGGAGTGCTCTCCCCCCGACACGAGCCCCCAGAAGCACACGGCTCCCTGCAGGTCCGCGTGCACAGACGTCCCCCCGGGTTCACCCCTCCATCCTTGGACTTCCTTTTCGCCGTGACTGCGGCACCCCGAGCTTCCGCTGGGCACTGCCATCGACGCACACCGCTGTG…
Indri indri	1540	TCCGGATCCTGCCCTCTGCTTCTCGACATAACTGCCTTACGACGTTACTACCCTCGCATGGACTAGCTAGTTAGAGCAGACGACCCCCCCTAATGCCTGTTGAGTTGAGCACGCAGTAGGGTCAGGCACGCGGCATCCTACTAGCAATTTCTGGCCAAAAGTTAAATGGAGAAAAAGAAAACAGAAAATGATTAAAACTGTCACTTCACGTTTGAGGATTACATTTCCCGGGAGTGCTCACTCCCCGACACGTGCCCCAGAAGCACACGGCTCCTCGCAGGTCCGCGTGCACTGACGTCCCCCCAGGTTCCCCTCCATCCTTGGACTTCCTTTTCGCCGTGACTGCGGCACCCCGAGCTTCCGCTGGGCACTGCCATCGACGCACACCGCTGTAGGGAC…
Mustela nivalis	1519	GCCCTCCCCTGGGGTCCCCGAATCCTGTCCTCAGCTTCTTAATACAACTGCCTTACGAATTTAATACCGTCCACATCCGTTCCCCACGTGTAGCCGACACCCCCTGCCTAACGCCCGTTGAGCTGCGCACACGGTGGGCCAGGCGCGCCACGCCCTGCGGTTCTGGCCATCGGCCGAGCAGAGAGGAGACAGACAGACGGTCAGCGGTGACTTTGTGTCCGAAGAGAGTGCGTGCCCGGAGCCCCCTCCGCCGGGCGTGGCTCAGACACTGGCGGCCCAGGGGCAGGGACGCACCTCCGAGCTCACCCTCCTCCCTCGGACTGGCTTTGCTGATTCTGCTTCCCCAGGCTTCGCAGGTGCTGCCGTGCGACACCGCTGTGGACACAGGGACGCGTGCGG…
Plecturocebus donacophilus	1535	CCTGGTTCCAGACTCCTGCCCTCAGCTTCTTAATCTAACTGCCTTAAAACCTTAATCCACTCGCACCCCTGACCTAGTTAGAGCAGATGCCCTCTCCCCTAATGCCTGTGGAGCTGTGCACATAGCAGGGTCGGGCACACGGCAGCCTGCGGCCATCTCTGGCCACAGTTACATGGAGAAAATGAAAACCGAACTTGGTGAAAACGGTGCCTTTCCGTGTGCGGATCACACTCCTTCCCTGGCAGCGCGCCCCAGACGCACACGGGTGCGCGGGCCAGGTGCACAGACGTCCCTCCACGCTCACCCTCCATCCCTGGACTTTCTTTTCGCCGTGGCTGCGGCACCCTCGCGCTTTTGCTGGGCACTGCCATGGAGGCGCACAGCTGCAGAGACAGAGGA…
Ailurus styani	1546	CCCTCCCCCCGGGTCCCAGAGTCCTGTCCTCAGCTTCTTAATATAACCGCCTTACGATTTTAATCCCGTCCACATCCGTCCCCACTCGCAGCAAACACCCCTGCCTAATGCCCGTTGAGTTGTGCACGCGGTAGCTCAGGCCCGCCGCGTCCTGCTGGCCGTTCCTGGCCTTTGGCTGAATGGAGGGGACGCAGGCAGAATATCCGAAAGCGGCTTCGTGTCTGCAGAGAGCGCGTCCTCGGAGCTCCCTCCGCCCGGCGTGGCCCCGACGCGCGTGGCGCGGGCGCAAGGACGCACCTCCGCCTTCACCCTCCATCCTCGGACTTGCTTTGCTGACTCGGCTTCCCCCGGCTTCGCAGGCGCTGCCGTGGCGACACCGCTGTGGACACAGGGACACGT…
Mellivora capensis	1502	CCCTCCCCCGGGATCCCCGAATCCTGTCCTCAGCTTCTTAATACAACTGCCTTACGAATTTAATACTGTCCCCATCCGGTCCCCACGTGTAGCAAACAGCCCTGCCTAACGCCCGTTGAGCTGCGCCCACGGTGGGCCAGGCGCGCCGCGCCCTGCGGTTCTGGCATCAGCCGAGCGAGCGGAGACGAAGACAGAACAGTCAGCAGTGACTTTGTGTCCCAAGAGAGCGAGCGCCCGGAGTCCCCTCCGCCCGGCGTGGCCCGGTTGCTGGCGGCGCAGGGGCACGGACTCGCCTCCAAGCTCACCCTCCGCCCTCGGACTGGCTTTGCTGACTCGGCTTCCCCCGGCTTTGCAGGTGCTGCCGTGCGACACCGCTGTGGACACAGGGACGCGTGCGGG…
Helogale parvula	1424	GCACAGAACCCCGTCCTCGGCTTCTTAATATAACTGCCTTAAGATGTTAATACCGTTCACATAAATTACCTACTCTTAGCAACCCCCCCCCCGCCTAATGCCCGTTGAGTTGTGCACACTCGAGGGGCGGGCACGCCGCCCCCTACTGGCAACTCCTGGCCATCAGCTAAATGGAGAAAACGCAGACAGAAATTAAACAGTTACTGAGTTTGAAGACAAACGCCCCGGGACTCTCATCCCACTGCGACGCGGCCCCGCCCCCCCGCGGGGCAGGTGCCCAGCGCACCTCCAAGTTCGGCCTCCGTCCTTGGACTCGCTTTGCTGACTCGGCACCCCTTGGCTTCCGGGCACTGCCGCGGCCACGTTGCTGTGGAGACAGAGACATGTGTGGGGCGGTGA…
Mirza coquereli	1571	TCTTTCCGGATCCTGCCCTCTGCTTCCCGACATAACTGCCTTAAAACGTCACTACCCTCACATGGATTAGCTAGTTAGAGCAGACGACCTCCCCCCTAATGCCTGTTGAGCTGTGCACGCAGTAGGGTCAGGCACACAGCACCCTGCTAGCAATTTCTGGCCAAAAGTTACATGGAGAAAAAGAAAACAGACAATGATCAAAACTGTCACTTCGAGTCTGAAGATTCCATTTCCCAGGAGTGCTCCCTCCCCGACAGGAGCCCCCAGAAGCACACAGCTCCCTGCAGGTCCGCGTGCACGGACGTCCCCCCAGGTTCACCCCTCCATCCTTGGACTTCCTTTTCGCCGTGACCACAGCACCCCGAGCTTCCGCTGGGCACTGCCATGGACGCACACCGC…
Mirza zaza	1571	TCTTTCCGGATCCTGCCCTCTGCTTCCCGACATAACTGCCTTAAAACGTCACTACCCTCACATGGATTAGCTAGTTAGAGCAGACGACCTCCCCCCTAATGCCTGTTGAGCTGTGCACGCAGTAGGGTCAGGCACACAGCACCCTGCTAGCAATTTCTGGCCAAAAGTTACATGGAGAAAAAGAAAACAGACAATGATCAAAACTGTCACTTCGAGTCTGAAGATTCCATTTCCCAGGAGTGCTCCCTCCCCGACAGGAGCCCCCAGAAGCACACAGCTCCCTGCAGGTCCGCGTGCACGGACGTCCCCCCAGGTTCACCCCTCCATCCTTGGACTTCCTTTTCGCCGTGACCACAGCACCCCGAGCTTCCGCTGGGCACTGCCATGGACGCACACCGC…
Hystrix cristata	1537	GCCCTGCCTGGTCCTTACAGAGTCCTGTCCTCAGCTTCTTAATATAATTGCCTTAAACTTTAATTCCATTTGCATCGATTAGCTAGTTAGCACAGATGACCTGTCACCTAATCCTGTTGAGTTGTGCACACAGCGGGCCAGACACACAGCACCCTACTGGCAATTTCGGGCCAAGAGTTAAATAGAGAAGAGGAAAACAGATCTGGTGAAAACTGTCACTTTCTGGTGAAGATGGAGTTTCCTTGGGGCCTTCCCTGCCCTGCATCGTGCCCCAATGCACATCAGTCCGGTCTCTGCAGGTCCCAGTGCACAGATGCCCCTCCCAGCTCACCCTCCCTCCATCCTCGGACCTGCTTTTCACCCTGAAGGGGCATCCCTCGAGCTTTTGCCAACACTGCC…
Hystrix brachyura	1538	GCCCTGCCTGGTCCTTACAGAGTCCTGTCCTCAGCTTCTTAATATAATTGCCTTAAACTTTAATTCCATTTGCATCGATTAGCTAGTTAGCACAGATGACCTGTCACCTAATCCTGTTGAGTTGTGCACACAGCGGGCCAGACACACAGCACCCTACTGGCAATTTCGGGCCAAGAGTTAAATAGAGAAGAGGAAAACAGATCTGGTGAAAACTGTCACTTTCTGGTGAAGATGGAGTTTCCTTGGGGCCTTCCCTGCCCTGCATCGTGCCCCAGTGCACATCAGTCCGGTCTCTGCAGGTCCCAGTGCACAGATGCCCCTCCCAGCTCACCCTCCCTCCATCCTTGGACCTGCTTTTCACCCTGAAGGGGCATTCCTCGAGCTTTTGCCAACACTGCC…
Microcebus ravelobensis	1568	TCTGGATCCTGCCCTCTGCTTCCCGACATAACTGCCTTAAAACGTTACTACCCTCACATGGATTAGCTAGTTAGAGCAGACGACCTCCCCCCTAATGCCTGTTGAGCTGTGCATGCAGTAGGGTCAAGCACACGGCACCCTGCTAGCAATTTCTGGCCAAAAGTTACATGGAAAAAAAGAAAACAGAAAATGGTCAAAACTGTCACTTCGCCTTTGAAGATTCCATTTCCCGGGAGTGCTCCCTCCCCGACAGGAGCCCCCAGAAGCACAGGGCTCCCTGCAGGTCCGCGTGCACGGACGTCCCCCCAGGTTCACTCCTCCATCCTTGGACTTCCTTTTCGCCGTGACCACGGCACCCTGAGCTTCCGCTGGGCACTGCCATGGACGCACACCGCTGTA…
Microcebus tavaratra	1571	TCTGGATCCTGCCCTCTGCTTCCCGACATAACTGCCTTAAAACGTTACTACCCTCACATGGATTAGCTAGTTAGAGCAGACGACCTCCCCCCTAATGCCTGTTGAGCTGTGCACGCAGTAGGGTCCAGCACACGGCACCCTGCTAGCAATTTCTGGCCAAAAGTTACATGGAGAAAAAGAAAACAGAAAATGGTCAAAACTGTCACTTCGACTTTGAAGATTCCATTTCCCAGGAGTGCTCCCTCCCCGACAGGAGCCCCCAGAAGCACACGGCTCCCTGCAGGTCCGCGTGCACGGACGTCCCCCCAGGTTCACCCCTCCATCCTTGGACTTCCTTTTCGCCGTGACCACGGCACCCCAAGCTTCCGCTGGGCACTGCCATGGACGCACACCGCTGTA…
Mungos mungo	1419	CCGTCACAGAACCCCGTCCTCGGCTTCTTAATATAACTGCCTTAAGATGTTAATACCGTTCACATAAATTACCTACTCGTAGCAACCCCCCCCCTGCCTAATGCCCGTTGAGTTGTGCACACCGGAGGGGCGGGCACGCCGCCCCCTACTGGCAACTCCTGGCCATCAGCTAAATGGAGGAAACGCAGACAGAAATTAAACAGTTACTGAGTTTGAAGACAAACGCCCCGGGACTCTCATCCCACGGCGACGCGGCCCCGCCCCCCCGAGGGGCAGGTGCCCAGCACACCTCCAAGTTCGCCCTCCGTCCTTGGCCTCGCTTTGCTGACTCGGCACCCCTTGGCTTCCGGGCACTGCGGCGGCCACGTTGCTGTGGAGACAGAGACATGTGCGGGGCGG…
Microcebus mittermeieri	1570	TCTGGATCCTGCCCTCTGCTTCCCGACATAACTGCCTTAAAACGTTACTACCCTCACATGGATTAGCTAGTTAGAGCAGACGACCTCCCCCCTAATGCCTGTTGAGCTGTGCACGCAGTAGGGTCCAGCACACGGCACCCTGCTAGCAATTTCTGGCCAAAAGTTACATGGAGAAAAAGAAAACAGAAAATGGTCAAAACTGTCACTTCGCCTTTGAAGATTCCATTTCCCGGGAGTGCTCCCTCCCCGACAGGAGCCCCCAGAAGCACACGGTTCCCTGCAGGTCCGCGTGCACGGACGTCCCCCCAGGTTCACCCCTCCATCCTTGGACTTCCTTTTCGCCATGACCACGGCACCCCAAGCTTCCGCTGGGCACTGCCATGGACGCACACCGCTGTA…
Microcebus griseorufus	1569	TCTGGATCCTGCCCTCTGCTTCCCGACATAACTGCCTTAAAACGTTACTACCCTCACATGGATTAGCTAGTTAGAGCAGACGACCTCCCCCTAATGCCTGTTGAGCTGTGCATGCAGTAGGGTCCAGCACACGGCACCCTGCTAGCAATTTCTGGCCAAAAGTTACATGGAGAAAAAGAAAACAGAAAATGGTCAAAACTGTCACTTCGCCTTTGAAGATTCCATTTCCCGGGAGTGCTCCCTCCCCGACAGGAGCCCCCAGAAGCACAGGGCTCCCTGCAGGTCCGCGTGCACGGACGTCCCCCCAGGTTCACCCCTCCATCCTTGGACTTCCTTTTCGCCGTGACCACGGCACCCCGAGCTTCTGCTGGGCACTGCCATGGACGCACACCGCTGTAG…
Microcebus sp.	1565	TCTGGATCCTGCCCTCTGCTTCCCGACATAACTGCCCTAACGTTACTACCCTCACATGGATTAGCTAGTTAGAGCAGACGACCTCCCCCTAACGCCTGTTGAGCTGTGCACGCAGTAGGGTCCAGCACACGGCACCCTGCTAGCAATTTCTGACCAAAAGTTACATGGAGAAAAAGAAAACAGAAAATGGTCAAAACTGTCACTTCGCCTTTGAAGATTCCATTTCCCGGGAGTGCTCCCTCCCCGATAGGAGCCCCCAGAAGCACACGGCTCCCTACAGGTCCGCGTGCACGGACGTCCCCCCAGGTTCACCCCTCCATCCTTGGACTTCCTTTTCGCCGTGACCACGGCACCCCGAGCTTCCGCTGGGCACTGCCATGGACGCACACCGCTGTAGGG…
Microcebus sp.	1565	TCTGGATCCTGCCCTCTGCTTCCCGACATAACTGCCCTAACGTTACTACCCTCACATGGATTAGCTAGTTAGAGCAGACGACCTCCCCCTAACGCCTGTTGAGCTGTGCACGCAGTAGGGTCCAGCACACGGCACCCTGCTAGCAATTTCTGACCAAAAGTTACATGGAGAAAAAGAAAACAGAAAATGGTCAAAACTGTCACTTCGCCTTTGAAGATTCCATTTCCCGGGAGTGCTCCCTCCCCGATAGGAGCCCCCAGAAGCACACGGCTCCCTACAGGTCCGCGTGCACGGACGTCCCCCCAGGTTCACCCCTCCATCCTTGGACTTCCTTTTCGCCGTGACCACGGCACCCCGAGCTTCCGCTGGGCACTGCCATGGACGCACACCGCTGTAGGG…
Rhynchomys soricoides	1474	CAGCCTTCCCGAATCCTGCCCTCCGCTTCTTAATATAACTGCCTTAAACTTTTAATTCTACTTGCACCAATTAGCTAGTTAGAGCAGACGCTCTCTTAATCCCGTGGAGTCGTGAACGCGGCGGGGCCAGGCCCACGGCACCCCGACTCGTTAAAACTGTTTGTCCCTTTTCATTTGAAGATTGAGTTTCCTCGGGGTCTTCTCAGCCCTGACTTGTTCCCCGTGTACCTTGATCGACTCCGGAGGTTCAGGTGCACGGACACCCTTTCAAGTTCATCCCTACTCCATCCTCAGACTTTCTTTTCACGGTGAGGCGCACCCCTCCAGCGTCCGTGGGCACTGCGGATAGACAGGCACACCGCCAAGGAGCCAGAGAGCATGGCGCAGGGGACTGTGTGG…
Ondatra zibethicus	1476	CCTGCTCAGCCTTCCTGAATCCTGCCCTCGGCTTCTTAATATAACTGCCTTAAACATTTAATTCTATCTGCACCAGTTAGCTAGTTAGAGCAGCCCAACTCCTAATCCCGTGGAGCCACGCACGTGGTGGGGCCAGACCCACGGCACCCCGGCTTGTTAAAACTGTCCCTTTTTATTTGAAGATTGAGTGTCCTCGGGGGTCTTCCCTGCCCTGCCATGCCCCCCGTGTACTTTGGTTGACTCCGGAGGTCCAAGTACACGGAAATCCTTCCAAGTTCACCCCTACTCCATCCTCAGACTTTCTTTTCACGGTGAGGCGCACCCCTCCAACTTCCGTGGGCACTGCGGATAGACAGGCACACCGCCAAGGAGCCAGAGAGCGTGGCGCAGGGGACTGTG…
Grammomys dolichurus	1479	CCTGCTCGGCCTTCCCGAATCCTGCCCTCGGCTTCTTAACATAACTGCCTTAAACTTTTAATTCTACTTGCACCAATTAGCTAGTTAGAGCAGATCCTCTCTTAATCCCGTGGAGCCGTGAACGGTGGGGCCAGGCCCACGGCACCCCGACTGGTTAAAATTGTTTGTCCCCTTTCATTTGAAGATTGAGTTTCCTCGGGGTCTTCTCAGCCCTGACTTGTTCCCCGTGTACCTTGATCGACTCCGGAGGTTCAGGTACACGGACACCCTTTCAAGTTCACCCTTACTCCATCCTCAGACTTTCTTTTCACGGTGAGGCGCACCCCTCCAGCTTCCGTGGGCACTGCGGATAAACAGGCACATCGCCAAGGAGCCAGAGAGCATGGCGCAGGGGACTGT…
Prolemur simus	1530	TCCGGATCCTGCCCTCTGCTTCTAGACATAACTGCCTTAAAACGTTACTACCCGCACATGGATTAGCTAGTTAGAGCACATGCCCTCCCCCTAACTCCTGTTGAGTTGTGCGCACAGCAGGGTCAGGCACACGGCGTCCCACTAGCAATTTCTGGCCAAAAGTTAAATGGAGAAAAAGAAAACAGAACATGATTAAAACAGTCACTTCATGTCTGAGGAGTGCATTTCCCGGGAGTGCCCACTCCCCAACACGCGCCCACAGCAGCACACGGCTCCCCCAGGTCCGCGTGCACGGACGCCCCCCAGGCTCACCCCTCCATCCTTGGACTTGCTTTTCGCCGTGACCGCGGCCCCCCGAGCTTCCGCCAAGCACTGCCATGGACGCACACCGCTGTAGGG…
Praomys delectorum	1465	CTCAGCCTTCCCGAATCCTGCCCTCGGCTTCTTAATATAACTGCCTTAAACTTTTAATTCTACTTGCACCAGTTAGCTAGTTAGAGCAGACACTCTCTTAATCCCGTGGAGCCCTGAACGCGGTGGGGCCAGGCCCACGGCACCCCGACTGGTTAAAACTGTTTGTCCCTTTTCATTTGAAGACTAAGTTTTCTCGGGGTCTTCTCAGCCCTGACTTGTTCCCCCGTGTACCTTGTTCGACTCCGGAGGTTCAGGTACACGGACACCCTTCCGAGTTCACCCCTCCTCCATCTTCAGACTTTCTTTTCACGGTGAGGCGCACCCCTCCAGCTTCCGTGGGCACTGCGGATAGACAGGCACACCGCCAAGGAGCCAGAGAGCATGGCGCAGGGGACTGTG…
Neotoma lepida	1494	CCTGCTCAGCCTTCCCAAATCCTTCCCTCGGCTTCNTAATATAACTGCCTCAAACTTTTAATTCTACCTGCACCAATTAGCTAGTTAGAGCAGACCCGCTCCTAATCCCGTGGAGCCACGCACGCACGTGGTGGGGCCAGGCTCGCGGCACCCCGGCTGGTTAAAACTGTCCCTTTTCATTTGAAGATTGAGTTTCCTCGGGGTCTGCTCTGCCCTGCCTTTCCCCCATCCCCACCCCCACCCCGTGTACTTGGTTGACTCCGGAGGTCCAAGTGCACGGAAACCCTTCCAAGTTCACCCCTACTCCACCCTGACTTTCTTTTCACCCTGAGGCGCACCCCTCCAGCTTCCGTGGGCACTGCAGATAGACAGGCACACCGCCAAGGAGCCAGAGAGCGT…
Mus spicilegus	1474	CCTGCTCAGCCTTCCCGAATCCTGCCCTCGGCTTCTTAATATAACTGCCTTAAACTTTTAATTCTAATTGCACCGATTAGCTAGTTAGAGCAGACCCTCTCTTAATCCCGTGGAGCCGTGATCGCGGTGGGGCCAGGCCCACGGCACCCCGACTGGTTAAAACTATTTGTCCCTTTTCGTTTGAAGATTGAGTTTTCTCGGGGTCTTCTCAGCCCTGACTTGTTCCCCCGTGCACCTTGTTCGACTCCGGAGGTTCAGGTGCACGGACACCCTCCCAAGTTCACCCCTACTCCATCCCCAGACTTTTCACGGTGAGGCACACCCCTCCAGCTTCCGTGGGCACTGCGGATAGACAGGCACACCGCCAAGGAGCCAGAGAGCATGGCGCAGGGGACTGTG…
Ellobius lutescens	1459	CTCAGCCTTCCTGAATCCTGCCCTCGGCTTCTTAATATAACTGCCTTAAACGTTTAATTCTATCTGCACCCGTTAGCTAGTTAGAGCAGCCCCACTCCTAATCCCGTGGAGCCACGCACGTGGTGGGGCCAAGCCCACGTTAAAACTGTTCCTTTTCATTTGAAGATTGAGTGTCCTCGGGGGTCTTCCCTGCCCTGCCTTGCCCCCCCCACCCCGTGTACTTTGGTTGACTCCGGAGGTCCAAGTACACGGAAATCCTTCCAAGTTCACCCATCCTCAGACTTTCTTTTCACGGTGAGGTGCACCCCTTCAACTTCCGTGGGCACTGCGGATAGATAGGCACACCGCCAAGGAGCCAGAGAGCGTGGCGCAGGGGACTGTGTGGTCCAGGCTTCCTTT…
Eulemur flavifrons	1530	TCCGGATCCTGCCCTCTGCTTCTAGACATAACTGCCTAAAACGTTACTACCCACGCGTGGACTAGCTAGTTAGAGCACATGACCTCCCCCTAACTCCTGTTGAGTTGTGCGCACAGCAGGGTCAGGCACACAGCGTCCCACTAGCAATTTCTGGCCAAAAGTTGAATAGAGAAAAAGAAAACAGAAAATGATTAAAACTGTCACTTCACGTGTGAGGAGTGCATTTCCCGGGGGTGCCCACTCCCCGACACGCACCCCCAGCAGCATGCGGCTCCCCCAGGTCCGTGTGCACGGACGCCCCTCCTGACTCACCCCTCCATCCTTGGACTTGCTTTTCGCCGTGACCGCAGCCCCCCGAGCTTCCGCCGAGCACTGCCATGGACGCACACCGCTGTAGGG…
Thryonomys swinderianus	1523	CTGCCTGGTCCTTTCAGAGTCCTGTCCTCAGCTTCTTAATATCTGCCTTAAATTTTAATCCCATTTGCATCGATTAGCTAGTTAGCACAGTGACCTGCCACCTAATCCTGTTGAGTTGTGCACACAGTGGGCCAGGCACACAGCACCCTACCGGCAATTTTCGGCCAACAGTCAAATACAGAAGACGAAAGCAAACCTGTGAAAACTTGTCACTTCCCGATGAAGAAGGACTTTCCTCGGGGCCTTCCCTGCCTGCACCGTGCCCCAGTGCGCATCGGTTCGTTCTCCGCAGGCCCCAGTGCACAGATGCCCCTCCCAGCTCCCCTCCCCCCATCCTTGGAACCGCTTTTCACCCTTAAGGGGCATCCATCCCTGAGCTTTTGCCGACACTGCCATTAA…
Cuniculus paca	1515	TTCCCGGTCCTTTCAGAGTCCTGTCCTCAGCTTCTTAATATAATTGCCTTAAACTTTAATTCCATTTGATTAGCTAGTTAGCGCAGATGACCTGTCACCTAATCCTGTTGAGTTGTGCACACAGTGGGCCAGGCATACAGCAACTTACTGGAAATTTTCAGCCAACAGTTCAATAGAGAAGATGAGAACAAACCCGGTGAAAACTGTCACTTTCTGGTGGAGATGGAGTTTCCTCCGGGCCTTCCCTGCCCTGCACCGCGCCCTGGTGTGCGTGGTCCATCTCCGCAGGTCCCAGTGCACAGAGGCCCCTGCCGGCTCCCCCTCCCCCTCCTTGGACTTGTTTTGCACCCTTGCGGGGCACCCCTCGAGCTTTTGCCGACACTGCCATTGAGACACACC…
Rhabdomys dilectus	1468	CCTGCTCGGCCTTCCCGAATCCTGCCCTCGGCTTCTTAACATAACTGCCTTAAACTTTTAATTCTACTTGCACCAATTAGCTAGTTAGAGCAGACCCTCTCTTAATCCCGTGGAGCCGTGAACAAAGTGGGGCCAGGCCCACGGCACCCCGACTGGTTAAAACAGTTTGTCCCTTTTCATTTGAAGATTGAGTTTCCTCGGGGTCTTCTCGGCCCTGACTTGTCCCCCGTGTACCTTGATCGACTCCGGAGGTTCAAGTGCACGGACACCCTTTCAAGTTCACCCTTACTCCATCCTCAGATTTTCTTTTCACGGTGAGGCGCACCCCTCCAGCTTCCGTGGGCACTGCGGATAGACAGGCACATCGCCAAGGAGCCAGAGAGCATGGCGCAGGGGACT…
Eulemur macaco	1530	TCCGGATCCTGCCCTCTGCTTCTAGACATAACTGCCTAAAACGTTACTACCCACGCGTGGACTAGCTAGTTAGAGCACATGACCTCCCCCTAACTCCTGTTGAGTTGTGCACACAGCAGGGTCAGGCACACAGCGTCCCACTAGCAATTTCTGGCCAAAAGTTGAATAGAGAAAAAGAAAACAGAAAATGATTAAAACTGTCACTTCACGTGTGAGGAGTGCATTTCCCGGGGGTGCCCACTCCCCGACACGCACCCCCAGCAGCATGCGGCTCCCCCAGGTCCGTGTGCACGGACGCCCCCCCTGACTCACCCCTCCATCCTTGGACTTGCTTTTCGCCATGACCGCAGCCCCCCGAGCTTCCGCCGAGCACTGCCATGGACGCACACCGCTGTAGGG…
Sigmodon hispidus	1469	CCTGCTCAGCCTTCCCGAATCCTGCCCTCAGCTGCTTAACATAACTGCCTTAAACTTCTAATTCGACCTGCACCAATTAGCTAGTTAGAGCAGACTTGCTCCTAATCCCGTGGAGCCACGCAGGGGTGGGTCAGGCCCACGGCACCCAGCTGTTTTAAACTGTCCCTTTTTATTTGAAGATTGAGTTTCCTTGGGGTCTTCTCTGCCCCGCCTTGCCCCCGTGTACCTTGGTCGACTCCGGAAGTTCAAGTGCACGGAAACCCTCCCCAGTTCACCTCTACTCCATCCTCAGACTTTTCTTTTCACGGTGAGGCGCACCTCTCCAGCTTCCGTGGGCACTGCGGATAGACAGGCACACCGCCAAGGAGCCAGAGAGCATGGCACAGGGGACTGTGTGGT…
Xerus inauris	1487	GCCCTGCCTCGATGTTCCTGAACCCTGCCCTCAGCTTCTTAATATAACTGCCTTAAACTTTAATTCCTTTTGCATGGACTAGCTAGTTAGAGCAGATGACCCGCCCCTAACCCCGTTGAGCCATGCACACAGTAGGCCAGGCACCCAGCACCCTACTGGCAATTTCTGGCCAATAGTTAAATGCAAAATATGAAAACAAAAAGGTTAAAACTGTCACTTTTCATTTGAAGATTGAGCTTCCTAGGGGCCTTCCCTGCCCTGCGGGTGGTCCTGATGCACAGGGGTCTGGTCTCCGTAGGTCCAAGGCCCCTGGCGTCCCCCCAGTTTGCCCCAACTCCACCCCTGGACTTTCTTTGTGCCGAGACAGCGGTGCCCCTTGAAGCTTTTGCCAGCACTGCT…
Peromyscus polionotus	1475	CCTGCTCTGCCTTCCCGAATCCTTCCCTCGGCTTCTTAATATAACTGCCCCAAACTTTTAATTCTACCTGAACCAATTAGCTAGTTAGAGCAGACCCGCTCCTAATCCCGCGGAGCCACGCACTTGGTGGGGCCAGGCTCGCGGCACCCCGGCTGGTTAAAACCGTCCCTTTTCGTTTGAAGATTGAGTTTCCTCAGGGTCTTCTCGGCCCTGCCTTGTTCCCCGTGTACCTTGGTCGACTCCGGAGGTCCAAGTGCACGGAAACTCTCCCAAGCTCACCCCCTACTCCATCCTCAGACTTTCTTTTCACGGTGAGGCCCACCCCTCCAGCTTCCGTGGGCACTGCGGATAGACAGGCACACCACCAAGGAGCCAGAGAGCGTGGCACAGGGGACTGTG…
Rhombomys opimus	1475	CCTGCTCAGCCTTCCCGAGTCCTGCCCTCGGCTTCTTAATATAACTGCCTTAAACTTTTAATTCTACTTGCACCAGTTAGCTAGTTAGAGCAGACCCTCTCCTAATCCCGGGGAGCCCTGCAAGTGGTGGGGCCAGGCCTACAGCACCCCGACTACTTAAAACTGTTTGTCCCTTTTCATTTGAAGATTGCGTTTCCTCGGGGTCTTCTCTGCCTTGCCTTGTGCCCCGTGTACCCTGGTCGACTCCGGAGGACCAGGTGCACGGGCACCCTTCCCAGTTCACCCCTACTCCATCCTCAGACTTTCTTTTCACGGCGAGGCACACCCCTCCAGCTTCCGTGGGCACGGATAGACAGGCACACCGCCAAGGAGCCAGAGAGCATGGCGCAGGGGACTGTG…
Orientallactaga bullata	1454	CCTTCCCAAATCCTGCCCTCTGCTTCTTAATATACCTGCCTTAAACTTTAATTCCATTTGCACCAATTAGCTAGTCAGAGCAGACGTCCCCTCCTAACCTCGTGGAGCTGTGCACGCTTTGGGGCCAGGCCCACAGCATCCTGACTGGCAGCGGGGGGTCTTCTAGGCCCTGCACCATTCCCCGTGCACTTTGGTCCACTCCTCAGATCCAGGTGAACGGACACCCCTCCAAGTCCATCCCCACTCCATCCTCGGACTTCCCTTTCACGGTCAGGGGCATCCCTCGAGCCTCCGTGGGCACTGCGGACAGACAGGCATACCACCACCGAGGAGCCAGAGAATATGGCGTGGGAAACTGTATGATCCAACAACCTTCCTTGGTTTTCTTTCCCCTAAAGA…
Ellobius talpinus	1468	CTCAGCCTTCCTGAATTCTGCCCTCGGCTTCTTAATATAACTGCCTTGAACGTTTAATTCTATCTGCACCCGTTAGCTAGTTAGAGCAGCCCCACTCCTAATCCCGTGGAGCCACGCACGTGGTGGGGCCAGGCCCACGTTAAAACCGTTCCTTTTCATTTGAAGATTGAGTGTCCTCGGGGGTCTTCCCTGCCCTGCCTTGCCCCCCTCCCTCCCGTGTACTTTGGTTGACTCCGGAGGTCCAAGTACACGGAAATCCTTCCAAGTTCACCCCTACTCCATCCTCAGACTTTCTTTTCACGGTGAGGCGCACCCCTTCAACTTCCGTGGGCACTGCGGATAGGCAGGCACACCGCCAAGGAGCCAGAGAGCGTGGCGCAGGGGACTGTGTGGTCCAGG…
Paradoxurus hermaphroditus	1430	CCTGGCTGCCGTGACAGCATCCCGCCCTCCGCTTCTTGATCTAACCGCCTTAGGATGTTAACACCGTTCACACGAATCCCCTACTCGCAGCCACCCCCCCCCTTGCCTAATGCCCGTGGAGCTGCGCGCGGCGGGGGCAGGCACCCGCCTCCAGCCGGCGATTTCCGGCCATCGGCCACACGGAGAAAACGCAGACAGAAAATTCAACGGGTTCCCGGGGTCTGAAGACAAACGCCCGGGACGCTCGGGCCGCCGCGCGGCGGGCGCACCTCCGCGCCCAGCCGCCGGCCCGGACTCGGCTCGCTGACTCGGCACCGCTTGGCCTCCGGGCGCCGCCGGGGCCACAGAGCCGCGCGCGGGGCGGGGCGGACGGTCGCACGGTCGAGCGGAGCTTCCTTT…
Apodemus speciosus	1413	GCCTTAAACTTTTAATTCTACTCGCACCAATTAGCTAGTTAGAGCAGACCCTCTCTTAATCCCGTGGAGCCGTGAACGCGGTGGGGCCAGGCCCACGACACCCTGACTGGTTAAAACCGTTTGTCCCTTTTCATTTGAAGATTGAGTTTCCTCGGGGTCTTCTCAGCCCTGACTTGTTCCCCGTGTACCTTGATCGGCTCCGGAGGGTCAGGTGCACGGACRCCCTTTCAAGTTCACCCCTACTCCATCCTCAGACTTTCTTTTCACGGCGAGGCGCACCCCTCCAGCTTCCGTGGGCACTGCGGATAGACAGGCACACCGCCAAGGAGCCAGAGAGCATGGCGCAGGGGACTGTATGGTCCRGGATTCCTTTGTTTTCTTCCCCCTAAAGAGCTTTGT…
Gymnobelideus leadbeateri	1741	TTCCTCATTGTCTTTACAGTATTATGTACTTGGCTTCTTAATATAACTGCCTTAAATTTTTAATAATATTTGCATAAATTGCCTAGATAGACAAGCAATTTCTCACCTAATGTGTCTATTGAGTTGTGCGTGCAGGAAGTAGAGTCAGACAACATCCTACTGGCAATTTCTGGCCAACAGTTGAATGGAAAAGAAAAATTAAGGAACACAAAGTAGTTTTAAGTGCTTTTTTATGTTTTAAAATAAAGTAACAGATTCCTCCGAGTATTCATTCCACTTCAGAATGTCCCCTTCCACACCCAGAAATACATTGGTCTTCATTTTACCAAACTCATTCCATCAAATCTCTCCATCTTTGGAATTCTTTCTCACTGACCCAGTGCCTTAGAATGGCACCAT…
Glis glis	1497	GTCCTGCCCTGTCCTTCCAGAATCCTGCCCTCAGCTTCTTAATATAACGGCCTTAAACTTTAATTCCATTGCATCGATTAGCTAGTTAGAGCAGATGACCTCCCACCTAATCCCTTTGATTGTGATTTCTGACCAATAGTTAAATGGAAGAAAAAAAAAAAAACGAAGACAAAAATGGTTCAAACTGTCGCTCTTCCTTTGAAGACAGAGCTTCCTGGGGCCATCCCCGCCCCGCTGTACATGCCGCGGGTCTCTGTAGGGCCAAGTGCGGGGACGTCCCTTCAGTCCACCCTCACTTGGCTCTCGGACTTCCTTCCTGCTGTGACGCGCGTCCCCTGAAGCTTGTCCCTGCACTGCCATGGAGTCTCGCCGCTGCGGAGCCAGAGAACGTGGGAGCGG…
Bettongia penicillata	1751	TTCTTCATTGTCTTTACAACATTATGTACTTGGCTTCTTAATATAACTGCCTTAAATTTTTAATAATATTTGCGTAAATTGCCTAGATAGACAAGCAATTTCTCACCTAATGTGTCTATTGAGTTGTGCGTGCAGTAAGTAGTCAGACAACATCCTACTGGCAATTTCTGGCCAACAGTTGAATGGAAAAGAAAAATTAAGAAACACAGAGTAGGTTTAAGTGCTTTTTTATGTTTTAAAATAAAGTAACAGATTCCTCAGAGTATTCATTTCACTTCAGAATGCCCCCTTCCATACCCAAAAATACACTGGTCTCCATTTTACCAAAGCTCATTCCATCAAATCTCTCCATCTTTGGATTTCTTTCTCATTGACCCCACAGAACCAAAGCTTTTGTTC…
Procavia capensis	1467	GGCCGTTACAGAACCCTGTGCTCCGCTTCTTAATACAACTCCCTAAAAACCTTAATACGTTTGCCTAAGTTACCTAGTTATAGCAGATGTTCTCTCCCCTTAACGCCCGTTGAGTTGTGCGCGCAGTAGGGCCCATCACGCCCCATCCTACAGGAGAAGCGGACACAGAACAGGGATAAAACTGCTCCTTTACATATGAAGATAAAACAACCGACTTGTTAGGATACAGGCCACAGCAACCCACCCAGATGCCCAGGGCCCAGCGCCAGGCCCACCCCTCCACCCTTGGTCTTTATGTTCAAGCCAACTATGGCCTTGACCCTGTGCCCTGGGCACTGCCATCAAAGACACTGCCGCAGAGGAACGAGACCTGTGCGGGTGGTAAGGACTGTTGATCCG…
Taxidea taxus	1477	CCCTCCCCCGGGGTCCCCGAGTGCTGTCCCAGCTTCTTACCACAACCGCCTTACGAGCCTAACACCGTCCCCGCCCGCTCCCTGCGCGTAGCAAACACCCCCGCCTAACGCCCGCTGAGCTGCGCACACGGTGGGCCGCGCCCGGCTGGCGGCTCTGGCATCGGCTGAGCGGAGGCGACGCCAGCGGAACGGCCGGCGGTGACTGTGTCCGAAGAGCGCGAGCCCGGAGCCCCTCCGCCCGGCGCGGCCCGGACCCCGGCGCAGGGGCACGGACGCACCTCCGAGCCACCGTCGGTCCCCGGACTGGCTTTGCTGGCTCGGCTCCCCCGGCTCCGCAGGTGCTGCCGCGCCACAGCGCTGCGGACACGGGGACAAGTGCGGGCCGGCGAGGACCGCTGA…
Petromus typicus	1522	CCTGCCTGGTCCTTCCAGAGTCTTGTCCTCAGCTTCTTAATACATGCCTTAAAATTTAATCCTATTTGCATCAATTAGCTAGTTAGTGCAGTGACCTGTCACCTAATCTTGTTGAGTTGTGCACACAGTGGGCCAGGCACATAACAGCCTACCGACAATTTTCAGTCAACAGTCAAATAGAGAAGATGAAAGCAAACCTGGTGAAAACTGTCACTTTCCAATGAAGAAGGACTTTCCTCAGGGCCTTCCCTGCCCTGCTCCATGCCCCAGTACACATCGGTCCCTTCTCCGCAGGCCCCAGTGCACAGACACCCCTCCCAGCTCCCCCGACCCCACCCTTGAAGTTGCTCTCCACCCTTACGGGACATCCCTGGAGTTTTGCCGACACTGCCGTTACGT…
Dolichotis patagonum	1508	CCTTCCCGGTCGTTTCAGATCTTGTCCGCAGCTTCTTAATATAACTGCCTTAAACTTTAATTCCATTTGATGAGCTAGTTAGCGCAGATGACCCGTCACCTAATCCTGTTGAGTTGTGCACACAGTGGGCCAGGCACATAGCAACCTACTGGAAATTTTCAGCCAAAAGTTCAATAGAGAAGATGCAAACAAACCTGGTGAAGCTGTCACTTTCTGGGGGAGATGGAGTCTCCTCGGGGCCTCCCCGCCCTGCACCGCGGCCCCGTGTGCATCACTCCATCTTCACAGGTCCCAGTGCACAGATGTCCCTCCCGGCCTCCCTCCCCCACCCTTGGACTTGTTTGGCACCCTTGCGGGGGGCATCCCTCAAGCTTTTGCCGACACTGCCATCGAGGCACA…
Microtus richardsoni	1448	CCTGCTCAGCCTTCCTGAATACTGCCCTCGGCTTCTTAATATAACTGCCTTAAACATTTAATTCTATCTGCACCAGTTAGCTAGTTAGAGCAGCCCCACTTCTAATCCCGTGGAGCCACGCACGTGGTGGGGCCAGGCCCACGTTAAAACTGTTCCTTTTCATTTGAAGACTGAGTGTCCTCGGGGGTCTTCCCTGCCCTGCCCCCCCCCCCCCGTGTACTTTGGTTGACTCCGGAGGTCCAAGTACACGGAAATCCTTCCAAGTTCACCCCTACTCCATCCTCAGACTTTCTTTTCACGGTGAGGCACACCCCTCCAACTTCCGTGGGCACTGCGGATAGACAGGCACACCGCCAAGGAGCCAGAGAGCGTGGCACAGGGGACTGTGTGGTCCAGGCT…
Hydrochoerus hydrochaeris	1486	CCTTCCCGGTCCTTTCAGATCCTGTCCTCAGCTTCTTAATATAACTGCCTTGTTTAATTCCATTTGATGAGCTAGTTAGCGCAGATGACCTGTCACCTAATCCCGTTGAGTTGTGCACACAGTGGGCCAGGCACATAGCAACTTACTGGGAATTTTCAGCCAAAAGTTCAATAGAGAAGATGAAAACAAACCCGGTGAAATGGTCGCTTTCTGGTGGAGATGGAGTTTCCCGGGGCCTTCCCTGCCCTGCACGGCGCCCCTGAGTGCACAGGTGCCGCTCCCGGCTCCCCCCCCGCCCCCCCCCCGGCCAAGAATTGTTTTGCACCCTTGCGGGGCATCCCTCAAGCTTTTGCTGACACTGCCATTGAGGCACACCGCCATGGAACCAGAGGACGCGTG…
Dasyurus viverrinus	1800	GTTCTTCATTCTCTTTACAGAATTATGTACTTGGCTTCTTAATATAACTGCTTTAAATTTTTAATAATATTTGCATAAATTGCATAGCTAGACAAGCAATTTCTCACCTAATGTGTCTATTGAGTTGTGCGTGCAGTAAGTAGAGTCAGACAACATCTTACTGGCAATTTCTGGCCAACAGTTGAATGGAAAAGAAAAATTAAGAAACAGTTTTAAGTGCTTTTTTATGTTCTAAAATAAAGTAACAGAGTCCTCAGAATATCCATTCCACTTTAGAATGCCCCCCTCCATACCCAGAAATATATTGGTCTTCTCTTCATTTTATCAAAGCTCATTCCATCAGATCTCTCCATCTTTGGATTTCTTTCTCACTGACCCAGTGCCTTAGAATGGCTCCAC…
Antechinus stuartii	1804	GTTCTTCATTCTCTTTACAGAATTATGTACTTGGCTTCTTAATATAACTGCTTTAAATTTTTAATAATATTTGCATAAATTGCCTAGATAGACAAGCAATTTCTCACCTAATGTGTCCATTGAGTTGTGCGTGCAGTAAGTAGAGTCAGACAACATCTTACTGGTAATTTCTGGCCAACAACAGTTGAATGGAAAAGAAAAATTAAGAAACAGTTTTAAGTGCTTTTTAATGTTTTAAAATAAAATAACAGAGTCCTCAGGATATCCATTCTACTTTAGAATGCCCCACTCCATACCCAGAAATATATTGGTCTTCATTTTATCAAAGCTCATTCCATCAAATCTCTCCATCTTTGGATTTCTTTCTCACTGACCCAGTGCCTTAGAACGGCTCCACAG…
Eubalaena japonica	1372	GCCCTGCCCCGTGTCCCGGAATCCCGTCCGTCCCCAGCTTCTTAACACAACTGCCTGGAAGTTAACCGCGAGCCGTAGATTCCTAGCGTAGCCGCTGCCCCCTAACCCTGGCGACAGCGCACAGCAGGCCCCGCGCGCGGCCTGCCGGCTTCTGGCCGGCCGCCCCGCTGTCCCCTCGCCCTTGGAGATCAGTGACGTCCCCCGAGCTCCGGGGCCGGCGACCCTCCCCCGTCGCCGCCCCCCGTCCCGCGATGGCCCGGGGCGCGGCCCTGGGGACCACCGCGCGGGGCGCGCAGACCGTGCGGCTCCGAGCTTCCTTTGGTTTCTTTCCCGGCCTCTGCTGCTCGCCCCCCGAAGCCCTTCCCCTTCTAACCGATCGGCTGGGCGCGGAGCGGCTTG…
Cavia aperea	1499	CCTTCCCGGTCCTTCCAGATCCTGTCCTCAGCTTCTTAATATAACTGCCTTAAACTTTAATTCCGTTTGATTAGCTAGTTAGCGCAGATGACCTGTCACCTAATCACGTTGAGTTGTGCACACAGTGGGCCAGGCACATAGCAGCTTACTGGAAATTTTTAGCCGAAAGTTCAATAGAGAAGAGGAAAACAAACCTGGTGAGACTGTTTCGTTCTGGTGGAGATGGAGGCTTCTCGGGGCCCGCCCTGCACCGTGCCCCACGCGCGTCACTCCACTTCGCAGGTCCCAGTGCACAGATGCCCCTCCCGGCTCCCCACCCCATCCTTGGACTTGTTTTGTGCCTCGCGGGCACCCCTCAAGCTTTGCCGACACTGCCATTGAGACACACCGCCATGGAAC…
Cavia tschudii	1499	CCTTCCCGGTCCCTCCAGATCCTGTCCTCAGCTTCTTAATATAACTGCCTTAAACTTTAATTCCGTTTGATTAGCTAGTTAGCGCAGATGACCTGTCACCTAATCACGTTGAGTTGTGCACACAGTGGGCCAGGCACATAGCAGCTTACTGGAAATTTTTAGCCGAAAGTTCAATAGAGAAGAGGAAAACAAACCTGGTGAGACTGTTTCATTCTGGTGGAGATGGAGGCTTCTCGGGGCCCGCCCTGCACCGTGCCCCACGCGCGTCACTCCACTTCGCAGGTCCCAGTGCACAGATGCCCCTCCCGGCTCCCCACCCCATCCTTGGACTTGTTTTGTGCCTCGCGGGCACCCCTCAAGCTTTGCCGACACTGCCATTGAGACACACCGCCATGGAAC…
Cricetomys gambianus	1445	CCTGCTCAGCCTTCCCGCATCCTGCCCTCGGCTTCTTAATATACCGGCCTTAAACTTTTAATTCTCCCTGCACCGACCAGCTAGTTAGAGCAGACCCTCTCCTAATCCCACCGAGCTGTGCCCGTGGTGCACCAGGCCCATGGCACCCTCTGGTTAAAACTGTTCATCCCTTTTCATTTGAAGATTAAGTTTCCTGGGGTATTCTCTGCCCTGCCTTGTCCCCCGGGCACGTTGGGCGACTCCGGAGGTCCAGGTGCCCAGACACCCTTCCAAGTTCATACTCCATCCTCAGACTTCCTTTGCACGGTGAGGCACATCCTCCAGCCTCCGTGGGCGCATCGCCAAGGAGCCAGAGAGCCAGGCGCAGGGGACTGTGTGGTCCAGGCTCCCTTCGTTTTC…
Megaptera novaeangliae	1378	GCCCTGCCCCGTGTCCCGGAATCCCGTCCGTCCCCAGCTTCTTAACACAACTGCCTGGAAGTTAACCGCGAGCCGTAGATCCCTAGCGTAGCCACTGCCCCCTAACCCTGGCGACAGCGCACAGCAGGCCCCGCGCGCGGCCCGCCGGCTTCTGGCCGGCCGCCCCGCTGTCCCCTCGCCCTTGGAGATCAGTGACGTCCCCCGAGCGCCGGGGCCGGCGACCCTACCCCGTCGCCGCCCCCCGTCCCGCGATGGCCCGGGGCGCGGCCCTGGGGACCACCGCGCGGGGCGCGCAGGCCGTGCGGCTCCGAGCTTCCTTTGGTTTCTTTCCCGGCCTCCGCTGCTCGCCCCCCGAAGCCCTTCCCCTTCTAACCGATCGGCTGGGCGCGGAGCGGCTTG…
Nycticebus bengalensis	1498	CCCGGAACCCTGCCCTCCGCTCCCGATGTAACTGCCTTAAAACTTTAATGCCCTTTGCCTCGGTCCCAGTTAGAGCAGACGGCCTCCCCCTAACGCCTTTCAGGTGTGCACGCGGTCGTGCCAGGCACCCCGCACGGCACCCTACTAGCAACTTCTGCCCAACAGTAAATGGAGAAAAAGAAAACAGAAAATGGCTAAAACCCGGCTACTTAATGCGGTGAAGATGTCTCGGGAGTTGTTCACTCCTGACAGGGAGTCTCAGCAGCGCGCGGGTCTCTGCAAGCCCGAGTGCGTGGACGCCCCTCCAGGTTCCCCCCTCCATCCTTGGACTTTCTTTTCACCATAACCATGGCCCCCGAGCTTTGCTGGGCACTGCCATAGCAAGACACTGCTGCAGAG…
Rhizomys pruinosus	1478	CCTGCTTAGCCTTTTCGAATCTTGCCCTCTGCTTCCTAATATAACTACCTTAAACTTTAATTCCCTCTGCACCAATTAGCTAGTTAGAGCAGACATACCTAACCCTCAGAGCTCTACATGTGCTGGGGTGAGGCCCAAAGCACCTGACTGGTTAAAACCATCTGTCCCTTTTCATTTGAAGACTGAGTTTCCTCAGGGCCTCTTTGCCCTTCACTGTTCTCTGTGCACCTCGGCTGACTCCGGAGGGCCAGGCGCACAGACACCTCCCCAAGTTCACCCCCGCTCCATTCTCAGACTTTCTTTTCGCCGTGAGGCACACCCTTCCAGCTTCTGTGGCCATCACCGGCAGACGGGCACACTGCCAAGGAGCCAGAGAGCGTGGCGTGGGAGACTGTGTGA…
Sousa chinensis	1330	GCCCTGCCCCGTGTCCCGGAATCCCGTCCGTCCCCAGCTTCTTAACACAACTGCCTGGAAGTTAACCGCGAGCCGTAGATCCCTAACGTAGCCGCTGCCCCCTAACCCTGGCGACAGCGCACAGCAGGCCCCGCGCGCGGCCTGCCGGCTTCTGGCCGGCCGCCCCTCTGTCCCCTCGCCCTTGGAGATCAGTGACGTCCCCCGAGAGCCGGGGCCGGCGACCCTCCCCCGTCGCCGGCCCCCGTCCCGCGATGGCCCGGGGCGCGGCCCTGGGGACCACCGCGCGGGGCGCGCAGACCGTGCGGCTCCGAGCTTCCTTTGGTTTCTTTCCGCCGCTCACCCCGCGAAGCCTTTCCCCTTCTAACCAATCGGCTGGGCGCGGAGCGGCTTGGCGGCGGG…
Bos taurus	1306	CCCCTCCCAGAACCCCGTCCCCAGCTTCTTAATACAACCGCCTCGACGCTAACCATTGTCTAAATTCCCAAGTGCAGCAGGCATCCCCCCACCCTGCCCACATGCGCGTCCTGCAGGCTCCTGGCCAGCGGCTCAATGGAGAAGACGGTGCAGCTGTCAGCTCACCCTTGAAGATCAGCGAGGTCCCTGAGGGTCCAGGGTGGGCGACCCTCCACGCCCACCTTCTGCCCTGGGACGGCCTTGGACGCGGCCCTGGGGACCCTGCCGCCGGGCCCCCATGCAGAGTGTGGAGACCGGCCTGTGGCTCTGAGCTTCCTTTGGTTTCTTTCCCGCCTCCTCTCACCTCTTAAAGCACTTCCTTTCCTAACCGATCACAGTGGAGCGGCTTCGCGGCGGGAG…
Bos gaurus	1305	CCCCTCCCAGAACCCCGTCCCCAGCTTCTTAATACAACTGCCTCGACGCTAACCATTGTCTAAATTCCCAAGTGCAGCAGGCATTCCCCCACCCTGCCCACATGCGCGTCCTACAGGCTCCTGGCCAGCGGCTCAATGGAGAAGACGGTGCAGCTGTCAGCTCACCCTTGAAGATCAGCGAGGTCCCTGAGGGTCCAGGGTGGGCGACCCTCCACACCCACCTTCTGCCCTGGGACGGCCTTGGACGCGGCCCTGGGGACCCTGCCGCCGGGCCCCCATGCAGAGTGTGGAGACCGACCTGCGGCTCTGAGCTTCCTTTGGTTTCTTTCCCGCCTCCTCTCACCTCTTAAAGCACTTCCTTTCCTAACCGATCACAGTGGAGCGGCTTCGCGGCGGGAG…
Tursiops aduncus	1365	GCCCTGCCCCGTGTCCCGGAATCCCGTCCGTCCCCAGCTTCTTAACACAACTGCCTGGAAGTTAACCGCGAGCCGTAGATCCCTAACGTAGCCGCTGCCCCCTAACCCTGGCGACAGCGCACAGCAGGCCCCGCTCGCGGCCTGCCGGCTTCTGGCCGGCCGCCCCTCTGTCCCCTCGCCCTTGGAGATCAGTGACGTCCCCCGAGAGCCGGGGCCGGCGACCCTCCCCCGTCGCCGGCCCCCGTCCCGCGATGGCCCGGGGCGCGGCCCTGGGGACCACCGCGCGGGGCGCGCAGACCGTGCGGCTCCGAGCTTCCTTTGGTTTCTTTCCGCCGCTCACCCCGCGAAGCCTTTCCCCTTCTAACCAATCGGCTGGGCGCGGAGCGGCTTGGCGACGGG…
Bos taurus	1304	CCTCTCCCAGAACCCCGTCCCCAGCTTCTTAATACAACCGCCTCAACGCTAACCATTGTCTAAATTCCCAAGTGCAGCAGGCATCCCCCCACCCCTGCCCACATGCGCGTCCTGCAGGCTCCTGGCTAGCGGCTCAATGGAGAAGACGGTGCAGCTGTCAGCTCACCCTTGAAGATCAGCGAGGTCCCTGAGGGTCCAGGGTGGGCGACCCTCCACGCCCACCTTCTGCCCTGGGACGGCCTTGGACGCGGCCCTGGGGACCCTGCCGCCGGGCCCCCATGCAGAGTGTGGAGACCGGCCTGTGGCTCTGAGCTTCCTTTGGTTTCTTTCCCGCCTCCTCTCACCTCTTAAAGCACTTCCTTTCCTAACCGATCACAGTGGAGCGGCTTCGCGGCGGGA…
Monodon monoceros	1386	GCCCTGCCCCGTGTCCCGGAATCCCGTCCGTCCCCAGCTTCTTAACACAACTGCCTGGAAGTTAACCGCGAGCCGTAGATCCCTAACGTAGCCGCTGCCCCCTAACCCTGGCGACAGCGCACAGCAGGCCCCGCGCGCGGCCTGCCGGCTTCTGGCCGGCCGCCCCTCTGTCGCCTCGCCCTTGGAAATCAGTGACGTCCCCCGAGAGCCGGGGCCGGCGACCCTCTCCCGTCGCCGGCCCCCGTCCCGCGATGGCCCGGGGCGCGGCCCTGGGGACCACCGAGCGGGGCGCGCAGACCGTGCGGCTCCGAGCTTCCTTTGGTTTCTTTCCCGGCCTCCGCCGCTCACCCCGCGAAGCCTTTCCCCTTCTAACCGATCGGCTGGGCGCGGAGCGGCTTG…
Capromys pilorides	1488	TCTGCCTGGTCCTTACTGAGTTTTGTCCTCGGCTTCTTAACCTAATTGCCTTAAACTTTAATTCCACTTGCATCGATTAGCTAGCTAGCGCAGATCACCTGTCACCTAATCCTGCTGAGCTGTGTGCGCAGTGGGCCTGGCACACAGCAACCTACGGCAATTTCCAACCAACAGTGAAATAGAGAAGATGAAGACAAACCTGGTGAAAACCACCATCTCCGATGAGGATGGAGTCCCCTGGCCCGCCCCGTCCCCCTCCATGCCCAATGCACCTCGGTCTGTTCTCCACGGGGCCCAGAGCACTGACCCCCTTCCAGCTCACCTCCCTCCATCCTCAGACTTGGTTTTCACCCTTGCAGGGCTCCCCGAGCTTTTGCCGACACTGCCATTGAGACACCC…
Tragelaphus strepsiceros	1301	CCCTCCCGGAACCCCGTCCCCAGCTTCTTAATACAACCGCCTCGAGGCTAACCATTGTCTAAATTCCCTAGTGCAGCCGGCATCCCCCCAACCCTGCCCACACACACGTCCTGCAGGCTCCTGGCCAGCGGCTCAATGGAGAAGACGGTGCAGCTGTCAGCTCACCCTTGAAGATCAGCGAGGTCCCTGAGGGTCCAGGGTGGGCGACCCTCCACGCCCACCCTCTGCCCTGGGACGGCCTTGGACGCGGCCCTGGGGACCCTGCCGCCGGGCCCCCATGCAGGGTGTGGAGACCGACCTGTGGCTCTGAGCTTCCTTTGGTTTCTTTCCCGCCTCCTCTCACCTCTTAAAGCACTTCCTTTCCTAACCGATCACAGTGGAGCGGCTTCGCGGCGGGAG…
Bos grunniens	1302	CCTCTCCCAGAACCCCGTCCCCAGCTTCTTAATACAACCGCCTCAACGCTAACCATTGTCTAAATTCCCAAGTGCAGCAGGCATCCCCCCACCCCTGCCCACATGCGCGTCCTGCAGGCTCCTGGCTAGCGGCTCAATGGAGAAGATGGTGCAGCTGTCAGCTCACCCTTGAAGATCAGCGAGGTCCCTGAGGGTCCAGGGTGGGCGACCCTCCACGCCCACCTTCTGCCCTGGGACGGCCTTGGACGCGGCCCTGGGGACCCTGCCGCCGGGCCCCCATGCAGAGTGTGGAGACCGGCCTGTGGCTCTGAGCTTCCTTTGGTTTCTTTCCCGCCTCCTCTCACCTCTTAAAGCACTTCCTTTCCTAACCGATCACAGTGGAGCGGCTTCGCGGCGGGA…
Tragelaphus buxtoni	1302	CCCCTCCCGGAACCCCGTCCCCAGCTTCTTAATACAACCGCCTCGAGGCTAACCATTGTCTAAATTCCCTAGTGCAGCCGGCATCCCCCCAACCCTGCCCACACACACGTCCTGCAGGCTCCTGGCCAGCGGCTCAATGGAGAAGACGGTGCAGCTGTCAGCTCACCCTTGAAGATCAGCGAGGTCCCTGAGGGTCCAGGGTGGGCGACCCTCCACGCCCACCCTCTGCCCTGGGACGGCCTTGGACGCGGCCCTGGGGACCCTGCCGCCGGGCCCCCATGCAGGGTGTGGAGACCGACCTGTGGCTCTGAGCTTCCTTTGGTTTCTTTCCCGCCTCCTCTCACCTCTTAAAGCACTTCCTTTCCTAACCGATCACAGTGGAGCGGCTTCGCGGCGGGA…
Moschus chrysogaster	1314	CCCCTCCCGGAACCCCGTCCCCGGCTTCTTAATACAACCGCCTTGACACTAACCATTGTCTAAATTCCCAAGTGCAGCCGGCGTCCCCCCAACCCTGACCACATGCTTGTCCTGTGGGCTCCTGGCCAGCGGCTCAATGGAGAAGATGGTGCAGCTGTCAGCTCACCCTCGGAGATCAGCGAGGTCCCCGAGCGTCCAGGGCAGGCGACCCTCCACGCCCAGCCTCTGCCCTGGGATGGCCTTGGGCGCGGCCCTGGGGACCCTGCCGCTGGGCCCCCATGCAGGGTGTGGAGACAGACCTGTGGCTCTGAGCTTCCTTTGGTTTCTTTCCCGCCTCCTCTCACCTCTTAAAGCACTTCCTTTCCTAACTGATCGCAGTGGAGCGGCTTCGCGGCGGGA…
Moschus moschiferus	1313	CCCCTCCCGGAACCCCGTCCCCGGCTTCTTAATACAACCGCCTTGACGCTAACCATTGTCTAAATTCCCAAGTGCAGCCGGCGTCCCCCCAACCCTGACCACATGCTTGTCCTGCGGGCTCCTGGCCAGCGGCTCAATGGAGAAGATGGTGCAGCTGTCAGCTCACCCTCGGAGATCAGCGAGGTCCCCGAGCGTCCAGGGCAGGCGACCCTCCACGCCCAGCCTCTGCCCTGGGATGGCCTTGGGCGCGGCCCTGGGGACCCTGCCGCTGGGCCCCCACGCAGGGTGTGGAGACAGACCTGTGGCTCTGAGCTTCCTTTGGTTTCTTTCCCGCCTCCTCTCACCTCTTAAAGCACTTCCTTTCCTAACCGATCGCAGTGGAGCGGCTTCGCGGCGGGA…
Tympanoctomys barrerae	1485	TCTGCCTGGTCCTTACCGAGTTTTGTCCTCAGCTTCTTAACCTAATTGCCTTAAACTTTAATTCCACTTGTATCGATTAGCTAGCTAGCGCAGATCACCTGTCACCTAATCCTGCCGAGTTGTGTGCACAGTGGGGCCAGGCACATAGCAACCTACGGCAATTTCCAGCCAACTGTTAGAGAAGATGAAGACAAACCTGGTGAAAACCGCCATCTCCGACGAGGACGGAGTTCCCTGGCCGGCCCCGCCCTCTCCGTGCCCAGGGCACCGCAGTCCGTTCTCTACAGGCCCCAGGGCACCGACCCCCTCCCAGCTCACTTCCGTCCATCCTCAGACTTGGTTTTCACCCTTGCGGGGCACCCCGAGCTTTTGCCGACACTGCCACTGAGGCACCCCAGC…
Neotragus moschatus	1310	CCCTCCTGGAACCCTGTCCCCAGCTTCTTAATACAACCGCCTCAATGCTAACCATTGTCTAAATTCCCTAGTGCAGCCGGCGTCCCCCCAACTCTGCCCATAGGCGCGTCCTGCGGGCTCCTGGCCAGTGGCTCAATGGAGAAGACGGTGAAGCCGTCAGCTCACCCTTGGAGATCAGTGAGGTCCCCGAGGGTCCAGGGTGGGCGACCCTCCACGCCCACCCTCTGCCCTGGGACAGCCTCAGGAGCGGCCCTGGGGACCCTGCCGCCGGGCCCCCATGCAGGGTGTGGAGACCGACCTTGGCTCTGAGCTTCCTTTGGTTTCTTTCTCACCTCCTCTCACCTCTTAAAGCACTTCCTTTCCTAACTGATCACAGTGGAGCGGCTTCGCGGCGGCGGG…
Tragelaphus imberbis	1301	CCCCTCCCGGAACCCCATCCCCAGCTTCTTAATACAACCGCCTCGAGGCTAACCATTGTCTAAATTCCCTAGTGCAGCCGGCATCCCCCCAACCCTGCCCACACACACATCCTGCAGGCTCCTGGCCAGCAGCTCAATGGAGAAGATGGTGTAGCTGTCAGCTCACCCTTGAAGATCAGTGAGGTCCCTGAAGGTCCAGGGTGGGCGACCCTCCACGCCCACCCTCTGCCCTGGGACGGCCTTGGACGCGGCCCTGGGGACCCTGCCGCTGGGCCCCCATGCAGGGTGTGGAGACCGACCTGTGGCTCTGAGCTTCCTTTGGTTTCTTTCCCGCCTCCTCTCACCTCTTAAAGCACTTCCTTTCCTAACCGATCACAGTGGAGCGGCTTCGCGGCGGGA…
Zapus hudsonius	1381	CCTTTCCAAATCCTGCCCTCTGCTTCTTAATATACCTGCCTTAAACTTTTAATTCCATTTGCACCGATTAGCGACTTAGAGCAGACGCCCCCTCCTAACCTCGCAGAGCTGTGCACGCATCGGCCCGCAGCACGTCCACGTGGGGACAGCTGGGGTTCTGGTCTGCCCTGCATGGTTCCCCGTGCACTTTGGTTCACTGCTCAGATCCAGGGGCACGGACACCCCTCCAAGTTCATCCCCACTCCATCCGGGGACTCTCCTTTCGCCGTGAGGTGCACCCCTCGAGCTTCCGTGGGCACTGCGGACAGACAGGCACACCCCCGAGGAACCAGAGAATATGGCGTGGGAAGCTGCGTGATCCAACCTTCCTTGATTTTCTTTCCCCTAAAGTGCTTTGTT…
Philantomba maxwellii	1306	CCCCTCCCGGAACCCCATCCCCAGCTTCTTAATACAACCGCCTCGACGCTAACCATTGTCTAAATTCCCTAGCGCAGCCGGCGTCCCCCCAACCCTGCCCATACACGCGTCCTGCGGGCTCCTGGCCAGTGGCTCATTGGAGAAGACGGTGCAGCTGTCAGCTCACCCTTGGAGAGCAGTGAGGTCCCCGAGGGTCCAGGGTGGGCGACCCTCCACGCCCGCCCTCTGCTCTGGGACAGCCTCGGGAGCGGCCCTAGGGACCCTGCCGCCGGGCCCCCACGCAGGGTATGGAGACTCACTTGTGGCTCTGAGCTTCCTTTGGTTTCTTTCCCGCCTCCTCTCACCTCTTAAAGCACTTCCTTCCCTAACCGATCACAGTGGAGCGGCTTCGCGGCGGGA…
Okapia johnstoni	1312	CCCCTCCCGGAATCCCGTTCCCAGCTTCTTAATACAACCGCCTAGACGCTAACCATTGTCTAAATTCCCTAGTGCAACCGGCGTCCCCCCCAACCCTGGCCACACGCGCATCCTGTGGCTCCTGGCCAGCAGCTCAATAGAGAAGATGGTGCAGCTGTCAGCTCACCCTTGGAGATCAGCGAGGTCCGCCAGCATCCAGGGCGGGTGAACCTCCACGCCCACCCTCTGTCCTGGGACGGCCTCGGGCACGGCCCTGGGGACCCTGCTGGGGGATGTGGCCGCCGGACCCCCATGCAGGGTGTGGAGACCAACCTGTGGCTCTGAGCTTCCTTTGGTTTCTTTCCCGCCTCCTCTCACCTCCTAAAGTGCTTCCTTTCCTAACCGATCGCAATGGTGCGG…
Tragelaphus scriptus	1276	CCCCTCCCGGAACCCCGTCCCCAGCTTCTTAATACAACTGCCTCGAGGCTAACCATTGTCTAAATTCCCTAGTGCAGCCGGCATCCCCCCAACCCTGCCCACACACACACGTCCTGCAGGCTCCTGGCCAGCGGCTCAATGGAGAAGACGGTGCAGCTGTCAGCTCACCCTTGAAGATCAGCGAGGTCCCTGAGGGTCCAGGGTGGGCGACCCTCCACGCCCACCCTCTGCCCTGGGACGGCCTTGGACGCGGCCCTGGGGACCCTGCCGCCGGGCCCCCATGCAGGGTGTGGAGACCGACCTGTGGCTCTGAGCTTCCTTTGGTTTCTTTCCCGCCTCCTCTCACCTCTTAAAGTACTTCCTTTCCTAACCGATCACAGTGGAGCGGCTTCGCGGCGG…
Octomys mimax	1471	TACCGAGTTTTGTCCTCAGCTTCTTAACCTAACTGCCTTAAATTTTAATTCCACTTGTATCGATTAGCTAGCTAGTGCAGATCACCTGTCACCTAATCCTGCCGAGTTGTGTGCACAGTGGGCCAGGCACATAGCAACCTACGGCAATTTCCAGCCAACCGTTAAATAGAGAAGATGAAGACAAACCTGGTGAAAACCGCCATCTCCGATGAGGACGGAGTTCCCTGGCCGGCCCCGCCCTCTCCGTGCCCAGTGCACCGCAGGTTCTCCACAGGCCCCAGGGCACCGACCCCCTCCCAGCTCACCTCCGTCCATCCTCAGACTTGGTTTTCACCCTTGCGGGGCACCCCGAGCTTTTGCCGACACTGCCATTGAGGCACCCCAGCATGGAACCAGAGA…
Kobus leche	1281	CCCTCCCGGAACCCCGTCCCCAGCTTCTTAATACAACCGCCTCGACGCTAACCATTGTCTAAATTCCCTAGTGCAGCAGGCGTCCCCCAACCCTGCCCATACGCACGTCCTGCGGGCTCCTGGCCAGTGGCTCAATGGAGAAGACGGTGCAGCCGTCAGCTCACCCTTGGAGATCAGCAAGGTCCCCGAGGGTCCAGGGTGGGCGACCCTCCACGCCCACCCTCTGCCCTGGGACGGCCTCGGGAGCGGCCCTGGGGACCCTGCCGCCGGGCCCCCACGCAGGGTGTGGAGACCGACCTGTGGCTCTGAGCTTCCTTTGGTTTCTTTCCCGCCTCCTCTCACCTCTTAAAGCACTTCCTTTCCTAACCCATCACAGTGGAGCGGCTTCGCGGCGGGAGC…
Dinomys branickii	1492	CCTGCCTGGTCCTTACCGAGTCCTCTCCTCAGCTTCTTAATCTAATTGCCTTAAACTTTAATTACACCTGCATCGATTAGCTAGCTAGTGCAGATCACCTGTCACCTAATCCTGCTGCGTTGTGCACACAGTGGGCCAAGCACACAGCAACCTACAGCATCTCCAGCCAACAGTCAAATAGAGAAGATGAAGACAGACCTGGTGAAAACTGTCCTTTCTGACGAGGACAGCATTTCCTCCAGGCCCTCCCTGCCCAGTGCACATCAGGCCATTGTCCGCAGGTCCCAGTGCACAGACGCCCCTCCCAGCCCACCTCCCTCCATCTTTGGACCTGTTTTCACCCATATGGGGCACTCCCGACCTTTTGCCAACACTGCCATTGAGGAAGAGCACCGTGGA…
Cephalophus harveyi	1306	CCCCTCCCGGAACCCCATCCCCAGCTTCTTAATACAACCGCCTCGACGCTAACCATTGTCTAAATTCCCTAGTGCAGCCGGCGTCCCCCCAACCCTGCCCATACGCGCGTCCTGCGGGCTCCTGGCCAGTGGCTCATTGGAGAAGACGGTGCAGCTGTCAGCTCACCCTTGGAGATCAGTGAGGTCCCCGAGGGTCCAGGGTGGGCGACCCTCCACGCCCACCCTCTGCTCTGGGACGGCCTCGGGAGCGGCCCTAGGGACCCTGCCGCCGGGCCCCCACGCAGGGTATGGAGACCGACTTGGGGCTCTGAGCTTCCTTTGGTTTCTTTCCCGCCTCCTCTCACCTCTTAAAGCACTTCCTTTCCTAACCGATCACAGTGGAGCGGCTTCGCGGCGGGA…
Kobus ellipsiprymnus	1286	CCCCTCCCGGAACCCCGTCCCCAGCTTCTTAATACAACCTCCTCGACGCTAACCATTGTCTAAATTCCCTAGTGCAGCCAGCGTCCCCCAACCCTGCCCATACGCACGTCCTGCAGGCTCCTGGCCAGTGGCTCAATGGAGAAGACGGTGCAGCCGTCAGCTCACCCTTGGAGATTAGCAAGGTCCCCGAGGGTCCAGGGTGGGCGACCCTCCACGCCCACCCTCTGCCCTGGGACGGCCTCGGGAGCAGCCCTGGGGACCCTGCCGCCGGGCCCCCATGCAGGGTGTGGAGACCGACCTGTGGCTCTGAGCTTCCTTTGGTTTCTTTCCCGCCTCCTCTCACCTCTTAAAGCACTTCCTTTCCTAACCCATCACAGTGGAGCGGCTTCGCGGCGGGAG…
Myocastor coypus	1489	TCTGCCTGGTCCTTACCGAGTTTTGTCCTCAGCTTCTTAACCTAATTGCCTTAAACCTTAATTCCACTTGCATTGATTAGCTAGCCAGCACAGATCACCTGTCACCTAATCCTGTTGAGTTGTGTGCACAGTGGGCCAGGCACATAGCAACCCACGGCAATTTCCAGGCAACAGTAAAATAGAGAAGATGAAGACAAACCTGGTGAAAACCACTGTCTCCGATGAGGACGGAGTCCCCTGGCCTGCCCCATCCCTCTCCATGCCCAGTGCACTGCGGTCCATTCTCCATGGGCCCAAGGCCACCGACCCCCTTTCAGCTCACCTCCCTCCATCCTCAGACTTGGTTTTCACCCTTGCTGGGCTCCCTGAGCTTCTACCAACACTGCCATTCAGACACTC…
Graphiurus murinus	1548	GCCCTGCCCCGTCGTCCCAGGATCCTGCCCTCAGCTTCTTAATATAACTGCCTTAAACTTTAATTCCATTGCATCAGTTAGCTACTTAGAGCAGATGACCTCCCACCTAATCCCCTTGAGTTGTGATTTCTGGCCTGTAGATAAATGGGGGAGGGGGGGGACAAAATGAAGACAAAAATGGTTCAAAGTGTCGGTCTTCCTTTGAAGACGGAGCTTTCTCGGGGGCCTTCCTGCCCCGATCTCCATCCCGCTGGTCTCTGCAGGGCCAAGTGCAGGGACGTCCCTCCACCCCCCCGCTCTCGGGGCCCTGGGACTTTCTTCCCGCTGTGACTCGCGTGTCCCCAAACCTGTGCCTGCACTGCCATGGAGACCGACTGCCACCGCCGCCACCGCGGAGCC…
Ovibos moschatus	1303	CCCTCCCGGAACCCCGTCCCCAGCTTCTTAATACAACCGCCTCGACACTAACCATTGTCTAAATTCCCTAGTGCAGCCAGCGCCCCCCCAACCCTGCCCATACGCACGTCCTGCGGGCTCCTGGCCAGTGGCTCAATGGAGAAGACGGTGCAGCTGTCAGCTCACCCTTGGAGATCAGCGAGGTCCCCGAGGGTCCAGGGTGGGCGACCCTCCACGCCCACCCTCTGCCCTGGGACGGCCGTGGGAGCGGCCCTGGGGACCCTGCCGCCGGGCCCCCACGCAGGATGTGGAGACCGACCTTGGCTCTGAGCTTCCTTTGGTTTCTTTCCCGCCTCCTCTCACCTCTTAAAGCACTTCCTTTCCTAACCGATCACAGTGGAGCGGCTTCGCGGCGGGAGC…
Platanista minor	1374	GCCCTGCCCCGTGTCCCGGAATCCCGTCCGTCCCCAGCTTCTTAACACAAGTGCCTGGAAGTTAACCGCGAGCCGTAGATCCCTAACGTAGCCGCTGCCCCCTAACCCTGGCGACAGCGCACAGCAGGCCCCGCGCGCAGCCTGCCGGCTTCTGGCCGGCCGCCCCGCTGTCCCCTCGCCCTTGGAAATCAGTGACGTCCCCCGAGAGCCGGGGGCCGGCGACCCTCCCCCGTCGCCGGCCCCCGTCCCGCGATGGCCCGGGGCGCGGCCCTGGGGACCACCGCGCGGGGCGCGCAGACAGTGCGGCTCCGAGCTTCCTTTGGTTTCTTTCCCGGCCTCCGCCGGTCACCCCCCCGCCCCCCGAAGCCCTTCCCCTTCTAACCGATCGGCTGGGCGCGG…
Ctenomys sociabilis	1485	TCTGCCTGGTCCTTACTGAGTTTTTGTCCTCAGCTTCTTAACCTAATTGCCTTAAACTTTAATTCCACTTGTATCGATTAGCTAGCTAGCACAGATCACCTGTCACCTAATCCTGCTGAGTTGTGTGCACAGTGGGCCAGGCACATAGCAACCTACGGCAATTTCCAGCCAACACTTAAATAGAGAAGATGAAGACAAACCTGGTGAAAACCGCCATCCCCGATAAGGACGGAGTTCCCTGGCCTGCCCCACCCTCTCTGTGCCCAGCGCACCACAGTCCATTCTCCATGGGCCCCAGAGCACCAACCCCCTCCTAGCTCACCTCCGTCCATCCTCAGACTTGGTTTTCACCCTTGCAGGGCACCCCGAGCTTTTGCCAACACTGCCATTGAGGCACCC…
Odocoileus hemionus	1312	CCCTCCCGGAACCCCGTCCCCAGCTTCTTAATACAACCGCCTCAACGCTAACCATTGTCTAAATTCCCTAGTGCAGCCGGCGTCCCCCCCAACCCTGGCCACAAGTGCGTCCTGCGGGCTCCTGGCCAGCGGCTCAATAGCGAAGATGGTGCAGCTGTCAGCTCACCCTTGGAGATCAGCGAGGTCCCCGAGCATCCAGGACGGGCGACCCTCCACGCCCGCTTTCTGCCCTGGGACGGCCTCGGGGGCGGCCCTGGGGACCCTGCTGGGGGACGTGGCCGCCGGAGCCCCACCCAGGGTGTGGAGACCGACCTGTGGCTCTGAGCTTCCTTTGGTTTCTTTCCTGCCTCCTCTCACCTCCTAAAGCGCTTCCTTTCCTAACCGGTCTCAGTGGAGCGG…
Sylvicapra grimmia	1305	CCCTCCCGGAACCCCATCCCCAGCTTCTTAATACAACCGCCTCGACGCTAACCATTGTCTAAATTCCCTAGTGCAGCCGGCGTCCCCCCAACCCTGCCCATACACGCATCCTGCGGGCTCCTGGCCAGTGGCTCATTGGAGAAGACGGTGCAGCTGTCAGCTCACCCTTGGAGATCAGTGAGGTCCCCGAGGGTCCAGGGTGGGCGACCCTCCACGCCCACCCTCTGCTCTGGGACGGCCTCGGGAGCGGCCCTAGGGACCCTGCCGCCGGGCCCCCACGCAGGGTATGGAGACCGACCTGTGGCTCTGAGCTTCCTTTGGTTTCTTTCCCGCCTCCTCTCACTTCTTAAAGCACTTCCTTTCCTAACCGATCACAGTGGAGCGGCTTCGCGGCGGGAG…
Ziphius cavirostris	1357	GCCCTGCCCCGTGTCCCGGAATCCCGTCCGTCCCCAGCTTCCTAACACAACTGCCTGGAAGTTAACCGCGAGCTGTAGATCCCTAACGTAGCCGCTACCCCCTAACCCTGGCGACAGCGCACAGCAGCCCCTGCGCGCGGCCTGCCGGCTTCTGGCCGGCCGCCCCGCTGTCCCCTCGCCCTTGGAGATCAGTGACGTCCCCCGAGAGCCTGGGCCGGCGACGCTCCCCTGTCGCCGGCCCCCGTCCCGCGATGGCCCGGGGCGCGGCCCTGGGGACCACCGCGCGGGGCGCGCAGACCGTGCGGCTCCGAGCTTCCTTTGGTTTCTTTCCCGGCCTCCACCGCTCACCCCCCGAAGCCCTTCCCCTTCTAACCGATCGGCTGGGCGCGGAGCGGCTTG…
Dasyprocta punctata	1436	CCCTCCTGGTCCTTTCCGAGTCCTGTCCTCCGCTTCTTAATATAATTGCCTTAAACTTTAATTGCATTCCGTTAGCTAGTTAGCGCAGATGCCCTGTCCCCTAACCCTGGAGCTGTGCACGCAGTGGCCGGGCACGCGGCGGCTCACTGGAAACTCGCGGCCAACGGTGAAAGAGAAGATGAACGCGCACCTGGTGAACGCCGTGGCTTCCTGGCGGAGATGGCGACCTCGGGGCCCCCGGGCGCGGCTCCATCTCCGCAGGTCCCGTGCACAGACACCCTCCACCCCTGGACTTGCTCTGCACCCTGGCGGGGCATCGCTCGAGCTTTGGCCGACACTGCCACTGAGGCACCGCCGCGGACCCGGAGGACGCGGGCGTGGGGCGACTGTTATGATCCA…
Redunca redunca	1279	CCCTCCCGGAACCCCGTCCCCAGCTTCTTAATACAACCGCCTCGACGCTAACCATTGTCTAAATTCCCTAGTGCAGCCGGGGTCCCCCAACCCTGCCCATACGCACGTCCCGCGGGCTCCTGGCCAGTGGCTCAATGGAGAAGACCGTGCAGCCGTCAGCTCACCCTTGGAGATCAGCAAGGTCCCCGAGGGTCCAGGGTGGGCGACCCTCCACGCCCACCCTCTGCCCTGGGACAGCCTCGAGAGCGGCCCTGGGGACCCTGCCGCCGGGCCCCCACGCAGGGTGTGGAGACCAACCTGTGGCTCTGAGCTTCCTTTGGTTTCTTTCCCGCCTCCTCTCACCTCTTAAAGCACTTCCTTTCCTAACCCATCACAGTGGAGCGGCTTCGCGGCGGGAGC…
Pseudois nayaur	1274	CCCCTCCCGGAACCCCGTCCCCAGCTTCTTAATACAACTGCCTCGACGCTAACCATTGTCTAAATTCCCTAGTGCAGCCAGCGCCCCCCCAACCCTGCCCATACCCACGTCCTGCGGGCTCCTGGCCAGTGGCTCAATGGAGAAGACGGTGCAGCTGTCAGCTCACGCTTGGAGATCAGCGAGGTCCCCGAGGGTCCAGGGTGGGCGACCCTCCACGCCCACCCTCTGCCCTGGGACGGCCGTGGGAGCGGCCCTGGGGACCCTGCCGCCGGGCCCCCACGCAGGATGTGGAGACCGACCTTGGCTCTGAGCTTCCTTTGGTTTCTTTCCCGCCTCCTCTCACCTCTTAAAGCACTTCCTTTCCTAACTGATCACAGTGGAGCGGCTTCGCGGCGGGAG…
Ovis orientalis	1274	CCTCCCGAACCCCGTCCCCAGCTTCTTAATACAACCGCCTCGACACTAACCATTGTCTAAATTCCCTAGTGCAGCCGGCGCCCCCCCAACCCTGCCCATACGCACGTCCTGCGGGCTCCTGGCCAGTGGCTCAATGGAGAAGACGGTGCAGCTGTCAGCTCACCCTTGGAGATCAGCGAGGTCCCCGAGGGTCCAGGGTGGGCGACCCTCCACGCCCACCCTCTGCCCTGGGACGGCCGTGGGAGCAGCCCTGGGGACCCTGGCGCCGGGCCCCCACGCAGGATGTGGAGACCGACCTTGGCTCTGAGCTTCCTTTGGTTTCTTTCCCGCCTCCTCTCACCTCTTAAAGCACTTCCTTTCCTAACTGATCACAGTGGAGCGGCTTCGCGGCGGGAGCTT…
Aplodontia rufa	1421	CACCTCGTCACAGAACCCTGTCCTTGGCTTCTTAATACAACTGCCTTAAACTTTAATTCCATTTGCCTCACTAGCTAGTTAGAGCAGATGCCCTCTCACCCAATCCTGCCGAGCTGTGCGTGCAGCGGGCCAGGCTGGCACCCTGCTGGCGAATTCCGGCCACTAGATAAGTGGAAAATGTGGAAACAAAATAGTCAAAACAGCCACTTTTCATTTGAAGACTGAGCTTCCTCGAGTCCTCGCTGCACTGCATGTGGCCCTGACACACAGGGGTCTGCGCTCTGTGTGTCCACGGCCACGCGCGTCCCCCCAGTTCGTCCCCTCTCCACCCCTGGACTTTCTTTTTGCCGTGACAGCAGCACTGCTTGAAGCTTTCGCCGCACTGCCGTGGAGACGCTC…
Hemitragus hylocrius	1275	CCTCCCGAACCCCATCCCCAGCTTCTTAATACAACCGCCTCGACACTAACCATTGTCTAAATTCCCTAGTGCAGCCGGCGCCCCCCCAACCCTGCCCATACGCACGTCCTGCGGGCTCCTGGCCAGTGGCTCAATGGAGAAGACGGTGCAGCTGTCAGCTCACCCTTGGAGATCAGCGAGGTCCCCGAGGGTCCAGGGTGGGCGACCCTCCACGCCCACCCTCTGCCCTGGGACGGCCGTGGGAGCGGCCCTGGGGACCCTGGCGCTGGGCCCCCACGCAGGATGTGGAGACCGACCTTGGCTCCGAGCTTCCTTTGGTTTCTTTCCCGCCTCCTCTCACCTCTTAAAGCACTTCCTTTCCTAACTGATCACAGTGGAGCGGCTTCGCGGCGGGAGCTT…
Ovis ammon	1273	CCTCCCGAACCCCGTCCCCAGCTTCTTAATACAACCGCCTCGACACTAACCATTGTCTAAATTCCCTAGTGCAGCCGGCGCCCCCCCAACCCTGCCCATACGCACGTCCTGTGGGCTCCTGGCCAGTGGCTCAATGGAGAAGACGGTGCAGCTGTCAGCTCACCCTTGGAGATCAGCGAGGTCCCCGAGGGTCCAGGGTGGGCGACCCTCCACGCCCACCCTCTGCCCTGGGACGGCCGTGGGAGCAGCCCTGGGGACCCTGGCGCCGGGCCCCCACGCAGGATGTGGAGACCGACCTTGGCTCTGAGCTTCCTTTGGTTTCTTTCCCGCCTCCTCTCACCTCTTAAAGCACTTCCTTTCCTAACTGATCACAGTGGAGCGGCTTCGCGGCGGGAGCTT…
Capra aegagrus	1274	CCCCTCCCAGAACCCCGTCCCCAGCTTCTTAATACAACCGCCTCGACGCTAATCATTGTCTAAATTCCCTAGTGCAGCCAGCGCCCCCCCAACCCTGCCCATACCCACGTCCTGCGGGCTCCTGGCCAGTGGCTCAATGGAGAAGACGGTGCAGCTGTCAGCTCACGCTTGGAAATCAGCGAGGTCCCCGAGGGTCCAGGGTGGGCGACCCTCCACGCCCACCCTCTGCCCTGGGACGGCTGTGGGAGCGGCCCTGGGGACCCTGCCGCCGGGCCCCCACGCAGGATGTGGAGACCGACCTTGGCTCTGAGCTTCCTTTGGTTTCTTTCCCGCCTCCTCTCACCTCTTAAAGCACTTCCTTTCCTAACCGATCACAGTGGAGCGGCTTCGCGGCGGGAG…
Connochaetes taurinus	1278	CCCCTCCCGGAACCCCGTCCCCAGCTTCTTAATACAACTGCCTCGACGCTAACCATTGTCTAAATTCCCTAGTGCAGCCGGCGTCCCCCCAACCCTGCCCATACACGCGTCCTGCGGGCTCCTGGCCAGTGGCTCAATGGAGAAGACGGTGCAGCTGTCAGCTCACCCTTGGAGATCAGCGAGGTCCCCGAGGGTCCAGGGTGGGCGACCCTCCACGCCCACCCTCTGCCCTGGGAGGGCCTTGGGAGCGGCCCTGGGGACCCTGCCGCCGGGCCCCCACGCAGGATGTGGAGACCGACCTTGGCTCTGAGCTTCCTTTCGTTTCTTTCCCGCCTCCTCTCACCTCTTAAAGCACTTCCTTTCCTAACCGATCACAGTGGAGCGGCTTCGCGGCGGGAG…
Giraffa camelopardalis	1306	CCCTCCTGGAATCCCGTCCCCAGCTTCTTAATACAACCGCCTAGACGCTAACCATTGTCTAAATTCCCTAGTGCAACCGGTATCCCCCGACCCTGGCCACACGCGCATCCTGTGGCTCCTGGCCAGCAGCTCAATAGAGAAGATGGTGCAGCTGTCAGCTCACCCTTGGAGACCAGCGAGGTCCGCCAGCATCCAGGGCGGGCGACCCTCCACGCCCACCCTCTGTCCTGGGGCGGCCTCGGGCACGGCCCTGGGGACCCTGCCGGGGGACGTGGCCGCCGGACCCCCACGCAGGGTGTGGAGACCGACCTGTGGCTCTGAGCTTCCTTTGGTTTCTTTCCCGCCTCCTCTCACCTCCTAAAGCGCTTCCTTTCCTAACCGATCGCAGTGGAGCGGCTT…
Litocranius walleri	1285	CCCCTCCCGGAACCCCGTCCCCAGCTTCTTAATACAACCGCCTCGACGCTAACCATTGTCTAAATTCCCTAGTGCAGCCGGCGCCCCCATCCCGCAACCCTGCCCATGTGCGCGTCCTGCAGGCTCCTGGCCAGTGGCTCAATGGAGAAGACGGTGCAGCTGTCAGCTCACCCTTGGAGATCAGCGAGGTCCCCGAGGGTCCAGGGCGGGCGACCCTCCACGCCCACCCTCTGGCCTGGGACGGCCTCGGGAGCGGCCTGGGGACCTTGCCGCCGGGCCCCCACGCAGGGTGTGGAGACCGACCTGTGGCTCTGAGCTTCCTTTGGTTTCTTTCCCGCCTCCTCTCACCTCTTAAAGCACTTCCTTTCCTAACCGATCACAGTGGAGCGGCTTCGCGGC…
Alces alces	1318	CCCTCCCGGAACCCCGTCCCCAGCTTCTTAATACAACCACCTCAAGGCTAACCATTGTCTAAATTCCCTAGTGCAGCCGGCGTCCCCCCCAACCCTGGCCACACGTGCGTCCTGCGGGCTCCTGGCCAGCGGCTCAATAGCGAAGACAGTGCAGCTGTCAGCTCACCCACGGAGATCAGCGAGGTCCCTGAGCGTCCAGGACGGGCAACCCTCCACGCCCGCTTTCTGCTCTGGAACGGAGCTTTCTGCTCGGGCGCGGCCCTGGGGACCCTGCTTGGGGACGTGGCCGCCGGACCCCCACCCAGGGTGTGGAGACCGACCTGTGGCTCTGAGCTTCCTTTGGTTTCTTTCCCGCCTCCTCTCACCTCCTAAAGCGCTTCCTTTCCTAACCGATCTCAG…
Ovis canadensis	1271	CCTCCCGAACCCCGTGCCCAGCTTCTTAATACAACCGCCTCGACACTAACCATTGTCTAAATTCCCTAGTGCAGCCGGCGCCCCCCCAACCCTGCCCATACGCACGTCCTGCGGGCTCCTGGCCAGTGGCTCAATGGAGAAGACGGTGCAGCTGTCAGCTCACCCTTGGAGATCAGCGAGGTCCCCGAGGGTCCAGGGTGGGCGACCCTCCACGCCCACCCTCTGCCCTGGGACGGCCGGGAGCGGCCCTGGGGACCCTGGCGCCGGGCCCCCACGCAGGATGTGGAGACCGACCTTGGCTCTGAGCTTCCTTTGGTTTCTTTCCCGCCTCCTCTCACCTCTTAAAGCACTTCCTTTCCTAACTGATCACAGTGGAGCGGCTTCGCGGCGGGAGCTTTG…
Capra sibirica	1274	CCCCTCCCAGAACCCCGTCCCCAGCTTCTTAATACAACCGCCTCGACGCTAATCATTGTCTAAATTCCCTAGTGCAGCCAGCGCCCCCCCAACCCTGCCCATACCCACGTCCTGCGGGCTCCTGGCCAGTGGCTCAGCGGAGAAGATGGTGCAGCTGTCAGCTCACGCCTGGAAATCAGCGAGGTCCCCGAGGGTCCAGGGTGGGCGACCCTCCACGCCCACCCTCTGCCCCGGGGCGGCTGTGGGGGCGGCCCTGGGGACCCTGCCGCCGGGCCCCCACGCAGGATGTGGAGACCGACCTTGGCTCTGAGCTTCCTTTGGTTTCTTTCCCGCCTCCTCTCACCTCTTAAAGCACTTCCTTTCCTAACCGATCACAGTGGAGCGGCTTCGCGGCGGGAG…
Capra ibex	1274	CCCCTCCCAGAACCCCGTCCCCAGCTTCTTAATACAACCGCCTCGACGCTAATCATTGTCTAAATTCCCTAGTGCAGCCAGCGCCCCCCCAACCCTGCCCATACCCACGTCCTGCGGGCTCCTGGCCAGTGGCTCAGCGGAGAAGATGGTGCAGCTGTCAGCTCACGCCTGGAAATCAGCGAGGTCCCCGAGGGTCCAGGGTGGGCGACCCTCCACGCCCACCCTCTGCCCCGGGGCGGCTGTGGGGGCGGCCCTGGGGACCCTGCCGCCGGGCCCCCACGCAGGATGTGGAGACCGACCTTGGCTCTGAGCTTCCTTTGGTTTCTTTCCCGCCTCCTCTCACCTCTTAAAGCACTTCCTTTCCTAACCGATCACAGTGGAGCGGCTTCGCGGCGGGAG…
Raphicerus campestris	1280	CCCCTCCCGGAACCCCATCCCCAGCTTCTTAATACAACCGCCTCGACACTAACCATTGTCTAAATTCCCTAGTGCAGCCGGCGCCCCCCGCAACCCTGCCCATACGCGTGTCCTGTGGGCTCCTGGCCAGTGGCTCAATGGAGAAGACAGTGCAGCTGTCAGCTCACCCTTGGAGATCAGCGAGGTCCCCGAGGGTCCTGGGCGGGCGACCCTCCACGCCCACCCTCTGGCCTGGGACGGCCTCAGGAGCGGCCTGGGGACCCTGCCGCCGGGCCCCCACGCAGGGTGTGGAGACTGACCTGTGGCTCTGAGCTTCCTTTGGTTTCTTTCCCGCCTCCTCTCACCTCTTAAAGCACTTCCTTTCCTAACCATCACAGTGGAGCGGCTTCGCGGCAGGAG…
Beatragus hunteri	1277	CCCCTCCCGGAACCCCGTCCCCAGCTTCTTAATACAACCGCCTCGACGCTAACCATTGTCTAAATTCCCTAGTGCAGCCGGCGCCCCCCCAACCCTGCCCATACACGCGTCCTGCGGGCTCCTGGCCAGTGGCTCAATGGAGAAGACGGTGCAGCTGTCAGCTCACCCTTGGAGATCAGCGAGGTCCCCGAGGGTCCAGGGTGGGCGACCCTCCACGCTCACCCTCTGCCCTGGGAGGGCCTTGGGAGCGGCCCTGGGGACCCTGCCGCCGGGCCCCCACGCAGGATGTGGAGACCGACCTTGGCTCTGAGCTTCCTTTCGTTTCTTTCCCGCCTGCTCTCACCTCTTAAAGCACTTCCTTTCCTAACCGATCACAGTGGAGCGGCTTCGCGGCGGGAG…
Axis porcinus	1285	CCCTCCCGGAACCCCGTCCCCAGCTTCTTAATACAACCGCCTCAACGCTAACCATTGTCTAAATTCCCTAGTGCAGCCGGCGTCCCCCCCAACCCTGGCCACACGTGCGTCCTGCGGGCTCCTGGCCAGCGGCTCAATAGCGAAGATGGTGCAGCTGTCAGCTCCCCCTTGGAGATCAGCGAGGTCCCCGAGCGTCCAGGACGGGCGACCCTCCACGCCCGCTTTCTGCCCTGGGACCCTGCTGGGGGACGTGGCCGCCGGACCCCCACCCAGGGTGTGGAGACCGACCTGTGGCTCTGAGCTTCCTTTGGTTTCTTTCCCGCCTCCTCTCACCTCCTAAAGCGCTTCCTTTCCTAACCCATCTCAGTGGAGCGGCTTCGCGGCGGAGCTTTGGTACGT…
Cervus hanglu	1285	CCCTCCCGGAACCCCGTCCCCAGCTTCTTAATACAACCGCCTCAACGCTAACCATTGTCTAAATTACCTAGTGCAGCCGGCGTCCCCCTCAACCCTGGCCACACGTGCGTCCTGCGGGCTCCTGGCCAGCGGCTCAATAGCGAAGACGGTGCAGCTGTCAGCTCCCCCTTGGAGACCAGCGAGGTCCCCGAGCGTCCAGGACGGGCGACCCTCCACGCCCGCTTTCTGCCCTGGGACCCTGCTGGGGGACGTGGCCGCCGGACCCCCACCCAGGGTGTGGAGACCGACCTGTGGCTCTGAGCTTCCTTTGGTTTCTTTCCCGCCTCCTCTCACCTCCTAAAGCGCTTCCTTTCCTAACCCATCTCAGTGGAGCGGCTTCGCGGCGGAGCTTTGGTATGT…
Cervus albirostris	1286	CCCTCCCGGAACCCCGTCCCCAGCTTCTTAATACAACCGCCTCAACGCTAACCATTGTCTAAATCACCTGGTGCAGCCGGCGTCCCCCTCAACCCTGGCCACACGTGCGTCCTGCGGGCTCCTGGCCAGCGGCGCAATAGCGAAGACGGTGCAGCTGTCAGCTCCCCCTTGGAGACCAGCGAGGTCCCCGAGCGTCCAGGACGGGCGACCCTCCACGCCCGCTTTCTGCCCTGGGACCCTGCTGGGGGACGTGGCCGCCGGACCCCCACCCAGGGTGTGGAGACCGACCTGTGGCTCTGAGCTTCCTTTGGTTTCTTTCCCGCCTCCTCTCACCTCCTAAAGCGCTTCCTTTCCTAACCCATCTCAGTGGAGCGGCTTCGCGGCGGAGCTTTGGTATGT…
Nanger granti	1288	CCCTCCCGGAACCCCGTCCCCAGCTTCTTAATACAACCGCCTCTATGCTAACCATTGTCTAAATTCCCTAGTGCAGCCGGCGCCCCCCCCCTCCCCCCGCAACCCTGCCCATACGCGCGTCCTGCAGGCTCCCGGCCAGTGGCTCAGTGGAGAAGACGGTGCAGCTGTCAGCTCACCCTTGGAGATCAGCGAGGTCCCCGAGGGTCCAGGGCGGGCGACCCTCCACGCCCACCCTCTGGCCTGGGAGGCCTCGGAGCGGCCTGGGGACCCTGCCGCCGGGCCCCCAAGCAGGTTGTGGAGACCGACCTGTGGCTCTGAGCTTCCTTTGGTTTCTTTCCCGCCTCCTCTCACCTCTTAAAGCACTTCCTTTCCTAACCGATCACAGTGGAGCGGCTTCGC…
Oreotragus oreotragus	1309	CCCTCCCGGAACCCCGTCCCCAGCTTCTTAATACAACCGCCTCGACGCTAACCATTGTCTAAATTCCCTAGTGCAGCCGGCGCCCCCCCCCCAACCCTGCCCATACCCGTGTCCTGCGGGCTCCTGGCCAGTGGCTCAATGGGGAAGACGGTGCAGCTGTCAGCTCACCTTTGGAGACCAGCAAGGTCCCCGAGGGTGCAGGGGGGGCGACCCTCCACGCCCACCCTCTGCCCTGGGACGGCCTGGGGAGCGGCCCTGGGGACCCTGCCGCCGGGCCCCCACGCAGGATGTGGAGACCGACCTGTGGCTCTGAGCTTCCTTTGGTTTCTTTCCCGCCTCCTCTCACCTCTTAAAGCACTTCCTTTCCTAACCGATCACAGTGGAGCGGCTTCGCGGCGG…
Eudorcas thomsonii	1273	CTCCCGGAACCCGTCCCCAGCTTCTTAATACAACCGCCTCTATGCTAACCATTGTCTAAATTCCCTAGTGCAGCCGGCGCCCCCCCGCAACCCTGCCCGTACGCGCATCCTGCAGGCTCCCGGCCAGTGGCTCAATGGAGAAGACGGTGCAGCTGTCAGCTCTCCCTTGGAGATCAGCGAGGTCCCCGAGGGTCCAGGGCGGGCGACCCTCCACGCCCACCCTCTGGCCTGGGAGGCCTCGGGAGCGGCCTGGGGACCCTGCCGCCGGGCCCCCACGCAGGGTGTGGAGACCGACCTGTGGCTCTGAGCTTCCTTTGGTTTCTTTCCCGCCTCCTCTCACCTCTTAAAGCACTTCCTTTCCTAACCGATCACAGTGGAGCGGCTTCGCGGCGGGAGCTT…
Saiga tatarica	1302	CCCCTTCCGGAACCCCGTCCCCAGCTTCTTAATACAACCGCCTCAACGCTAACCATTGTCTAAATTCCCTAGTGCAGCCGGCGCCCCCCCGCCCCCCCCACCCCCGCAACCCTGCCCATATGCGCGTCCTGCGGGCTCCTGGCCAGTGGCTCAATGGAGAAGACGGTGCAGCTGTCAGCTCACCCTTGGAGATCAGCGAGGTCCCCGAGGGTCCAGGGCGGGCGACCCTCCACGCCCACCCTCTGGCCTGGGACAGCCTCGGGAGCGGCCTGGGGACCCTGCCGCCGGGCCCCCACGCAGGGTGTGGAGACCGACCTGTGGCTCTGAGCTTCCTTTGGTTTCTTTCCCGCCTCCTCTCACCTCTTAAAGCACTTCCTTTCCTAACCGATCACAGTGGAG…
Damaliscus lunatus	1279	CCCCTCCCGGAACCCCGTCCCCAGCTTCTTAATACAACCGCCTCGACGCTAACCATTGTCTAAATTCCCTAGTGCAGCCGGCGCCCCCCCAACCCTGCCCATACACGCGTCCTGCGGGCTCCTGGCCAGTGGCTCAATGGAGAAGACGGTGCAGCTGTCAGCTCACCCTTGGAGATCAGCGAGGTCCCCGAGGGTCCAGGGTGGGCGACCCTCCACGCCCACCCTCTGCCCTGGGAGGGCCTTGGGAGTGGCCCTGGGGACCCTGCCGCCGGGCCCCCACGCAGGATGTGGAGACCGACCTTGGCTCTGAGCTTCCTTTCGTTTCTTTCCCGCCTCCTCTCACCTCTTAAAGCATTTCCTTTCCTAACCGATCACAGTGGAGCGGCTTCGCGGCGGGAG…
Neotragus pygmaeus	1287	CCCTCCCGGAACCCCGTTCCCAGCTTCTTAATACAACCGCCTCGACGCTAACCATTGTCTAAATTCCCTAGTGCAGCCGGCGCCCCCCCGCCCCACCCTGCCCATAGGCGCGTCCCTTGCTCTCCCGGCCAGCGGCTCAGTGGAGAAGACGGAGCAGCTGTCCTCACCCTCGGAGATCAGCGAGGTCCCCGAGGGTCCAGGGCGGGCGACCCTCCACGCCCACCCTCTGCCCCGGGACGGCCTGGGGACCCTGCCGCCGGGCCCCCACGCAGGGTGTGGAGACCGACCTGTGGCTCTGAGCTTCCTTTGGTTTCTTTCCCGCCTCCTCTCACCTCTTAAAGCACTTCCTTTCCTAACGGATCACAGTGGAGCGGCTTCGCGGCGGGAGCTTTGGTACGT…
Bos grunniens	1247	ACAACCGCCTCAACGCTAACCATTGTCTAAATTCCCAAGTGCAGCAGGCATCCCCCACCCCTGCCCACATGCGCGTCCTGCAGGCTCCTGGCTAGCGGCTCAATGGAGAAGATGGTGCAGCTGTCAGCTCACCCTTGAAGATCAGCGAGGTCCCTGAGGGTCCAGGGTGGGCGACCCTCCGCCCACCTTCTGCCCTGGGGCGGCCTTGGGCGGCCCTGGGGACCCTGCCCCGGGCCCCATGCAGAGTGTGGAGACCGGCCTGTGGCTCTGAGCTTCCTTTGGTTTCTTTCCGCCTCCTCTCACCTCTTAAAGCACTTCCTTTCCTAACCGATCACAGTGGAGCGGCTTCGCGGCGGGAGCTTTGGTACGTGGCAGGCGGGCGGGCAGCTGGGAGTGTCC…
Hydropotes inermis	1290	CCCTCCCGGAACCCCGTCCCCAGCTTCTTAATACAACCGCCTCAACGCTAACCATTGTCTAAATTCCCTAGTGCAGCCGGCGTCCTCCCCCCGACCCTGGCCACACGTGCGTCCTGCGGGCTCCTGGCCAGCGGCTCAATAGCGAAGACGGTGCAGCTGTCAGCTCCCCCTTGGAGACCAGCGAGGTCCCCGAGCGTCCAGGACGGGCGACCCTCCACGCCCGCTTTCTGCCCTGGGACGGCCTCGGGCGCGGCCCTGGGGACCCTGCTGGGGGACGTGGCCGCCGGACCCCCACCCAGGGTGTGGAGACCGACCTGTGGCTCTGAGCTTCCTTTGGTTTCTTTCCCGCCTCCTCTCACCTCCTAAAGCGCTTCCTTTCCTAACCGATCTCAGTGGAGC…
Hippotragus niger	1281	CCCTCCCGGAACCCCGTCCCCAGCTTCTTAATACAACCGCCTCGACGCTAACCATTGTCTAAATTCCCTAGCGCAGCCGGCGCCCCCCCCAACCCTGCCCACACGCGCGTCCTGCGGGCTCCTGGCCGGTGGCTCAATGGAGAAGACGGCACAGCTGTCAGCTCACCCTAGGAGATCAGCGAGGTCCCCGAGGGTCCAGGGTGGGCAACCCTCCACGCCCACCCTCTGCCCTGGGACGGCCTTGGGAGCGGCCCTGGGGACCCTGCCGCCGGGCCCCCACGCAGGCTGTGGAGACCGACCTTGGCTCTGAGCTTCCTTTGGTTTCTTTCCCGCCTCCTCTCACCTCCTAAAGCACTTCCTTTCCTAACCGATCACAGTGGAGCGGCTTCGCGGCGGGAG…
Glaucomys volans	1455	CCAGCCTCCTTGTTCCAGAACCTGCCCTCAGCTTCTTCACATAACTCCTTAAACTTTAATTCCTTTGCGTGGACTAGCTAGTTAGAGCAGACGACCCTCCCTAACCCGTGGAGCCGTGCGGGCAGCAGGCCAGGCGCACGGCACCTACTGGCAATTTCTGGCCAATAGTTAAATGCAAAAAATGAAAACAAAAAAGGTTAAAAATGTCACTTTTCATTTGAAGATTGAGCTTCCTCAGGGCCTTCACTGCCCTGCACGTGGCCCTGATGCACAGGGGTCGGGTCTCTAGGTGCGAGGCCCCTGGCGTCCCCCTCGTTTGCCCTGCCTCCTCCCCTGGATTTTCTTTTTGCCGGGACAGCGCTGCCCGGTGAGGCTTTCGCTGGCAGGCACTGCCGTGGA…
Muntiacus muntjak	1281	CCCTCCCAGAACCCTGTCCCCAGCTTCTTAATACAACCGCCTCAACGCTAACCGTTGTCTAAATTCCCTAGTGCAGCCGGCGTCCCCCCAACCCTGGCCACACGTGCGTCCTGCGGGCTCCCAGCCAGCGGCTCAATAGCGAAGACGGTGCAGCTGTCAGCTCACCCTTGGAGATCAGCGAGGTCCCCGAGTGGCCAGGACGGGCGACCCTCCACGCCCGCTTTCTGCCCTGGGACGCTGCTGGGGGACGTGGCCGCGGACCCCCACCCAGGGTGTGGAGACCGACCTGTGGCTCTGAGCTTCCTTTGGTTTCTTTCCCGCCTCCTCTCACCTCCTAAAGCGCTTCCTTTCCTAACCCATCTCAGTGGAGCGGCTTCGCGGCGGAGCTTTGGTACGTGG…
Muntiacus gongshanensis	1281	CCCTCCCAGAACCCCGTCCCCAGCTTCTTAATACAACCGCCTCAACGCTAACCGTTGTCTAAATTCCCTAGTGCAGCCGGCGTCCCCCCAACCCTGGCCACACGTGCGTCCTGCGGGCTCCCGGCCAGCGGCTCAATAGCGAAGACGGTGCAGCTGTCAGCTCACCCTTGGAGATCAGCGAGGTCCCCGAGCGGCCAGGACGGGCGACCCTCCACGCCCGCTTTCTGCCCTGGGACGCTGCTGGGGGACGTGGCCGCGGACCCCCACCCAGGGTGTGGAGACCGACCTGTGGCTCTGAGCTTCCTTTGGTTTCTTTCCCGCCTCCTCTCACCTCCTAAAGCGCTTCCTTTCCTAACCCATCTCAGTGGAGTGGCTTCGCGGCGGAGCTTTGGTACGTGG…
Muntiacus crinifrons	1284	CCCTCCCAGAACCCCGTCCCCAGCTTCTTAATACAACCGCCTCAACGCTAACCGTTGTCTAAATTCCCTAGTGCAGCCGGCGTCCCCCCAACCCTGGCCACACGTGCGTCCTGCGGGCTCCCGGCCAGCGGCTCAATAGCGAAGACGGTGCAGCTGTCAGCTCACCCTTGGAGATCAGCGAGGTCCCCGAGCGGCCAGGACGGGCGACCCTCCACGCCCGCTTTCTGCCCTGGGACGCTGCTGGGGCACGTGGCCGCGGACCCCCACCCAGGGTGTGGAGACCGACCTGTGGCTCTGAGCTTCCTTTGGTTTCTTTCCCGGCTCCTCTCACCTCCTAAAGCGCTTCCTTTCCTAACCCATCTCAGTGGAGCGGCTTCGCGGCGGAGCTTTGGTACGTGG…
Muntiacus reevesi	1283	CCCTCCCAGAACCCCGTCCCCAGCTTCTTAATACAACCGCCTCAACGCTAACCGTTGTCTAAATTCCCTAGTGCAGCCGGCGTCCCCCCAACCCTGGCCACACGTGCGTCCTGCGGGCTCCCGGCCAGCGGCTCAAAGCGAAGACGGTGCAGCTGTCAGCTCACCCTTGGAGATCAGCGAGGTCCCCGAGCGGCCAGGACGGGCGACCCTCCACGCCCGCTTTCTGCCCTGGGACGCTGCTGGGGGACGTGGCCGCCGGACCCCCACCCAGGGTGTGGAGACCGACCTGTGGCTCTGAGCTTCCTTTGGTTTCTTTCCCGCCTCCTCTCACCTCCTAAAGCGCTTCCTTTCCTAACCCATCTCAGTGGAGCGGCTTCGCAGCGGAGCTTTGGTACGTGG…
Capreolus pygargus	1270	CCCTCCCGGAACCCCGTCCCCAGCTTCTTAATACAACCGCCTCAACGCTAACCATTGTCTAAATTCCCTAGTGCAGCCGGCATCCCCCTAACCCTGGCCACACGTGCGTCCTGCGGGCTCCTGGCCAGCGGCTCAATAGCGAAGACGGTGCAGCTGTCAGCTCCCCCTTGGAGATCAGCGAGGTCCCCGAGCGTCCAGGACGGGCGACCCTCCACGCCTGCTTTCTGCCCTGGGACGGCCTCGGGCGCGGCCCTGGGGACCCTGCTGGGGGACGTGGCCGCCGGACCCCCACCCAGGGTGTGGAGACCGACCTGTGGCTCTGAGCTTCCTTTGGTTTCTTTCCCGCCTCCTCAAGCGCTTCCTTTCCTAACCGATCTCAGTGGAGCGGCTTCGCGGCGG…
Aepyceros melampus	1170	GTCCTGCGGGCTCCTGGCCAGTGGCTCAATGGAGAAGACGGTGCAGCTGTCAGCTCACCCTTGGAGACCAGCGAGGTCCCCGAGGGTCCAGGGTGGGCGACCCTCCACGCCCACCCTCTGCCCTGGGACGGCCTCGGGAGCGGCCCTGGGGACCCTGCCGCCGGGCCCCCACGCAGGGTGTGGAGACCGACCTTGGCTCTGAGCTTCCTTTGGTTTCTTTTTCGCCTCCTCTTACCTCTTAAAGCACTTCCTTTCCTAACCGATCACAGTGGAGCGGCTTCGCGGCGGGAGCTTTGGTACGTGGCAGGCGGGCGGGAGCTGGGAGTGTCCCGTGTGGTGGCCGCGGCTCACACCCCGGAGGAGCCGGATCGGCGCGTGCGGAGAAGGGACGGGGGGCGA…
Madoqua kirkii	1272	CCCCTCCCGGAACCCTGTCCTCAGCTTCTTAATACAACCGCCTGAACGCTAACCATTGTCTAAATTCCCTAGTGCAGCCGGCGCCCCCTCGCAACCCTGCCCATACGCACATCCTGCGGGCTCCTGGCCAGTGGCTCAACGGAGAAGACGGTGCAGCTGTCAGCTGCACCCTTGGAGATCAGCGAGGTCCCCGAGGGTCCAGGGCGGGCGACCCTCCACGACCACCCTCTGGCCTGGGACGGCCTCGGGAGCGGCCTGGGGACCCTGCCGCCGGGCCCCCACGCAGGATGTGGAGACCGACCTGTGGCTCTGAGCTTCCTTTGGTTTCTTTCCCGCCTCCTCTCACCTCTTAAAGCACTTCCTTTCCTAACCGATCACAGTGGAGCGGCTTCGCGGCGG…
Oreamnos americanus	1255	CCCCTCCCGGAATCCCGTCCCCAGCTTCTTAATACAACTGCCTCGACACTAACCATTGTCTAAATTCCCTAGTGCAGCCGGCGCCCCCCCAACCCTGCCCATACGCACATCCTGCGGGCTCCTGGCCAGTGGCTCAATGGAGAAGACGGTGCAGCTGTCAGCTCACCCTTGGAGATCAGCGAGGTCCCCGAGGGTCCAGGGTGGGCAACCCTCCACGCCCACCCTCTGCCCTGGGACGGCCGTGGGAGCGGCCCTGGGGACCCTGCCGCCGGGCCCCCACGCAGGATGTGGAGACCGACCTTGGCTCTGAGCTTCCTTTGGTTTCTTTCCCGCCTCCTCTCACCTCTTAAAGCACTTCCTTTCCTAACCGATCACAGTGGAGCGGCTTCGCGGCGGGAG…
Procapra przewalskii	1275	CCCCTCCCGGAACCCCGTCCCCAGCTTCTTAATACAACCGCCTCGACGCTAACCATTGTCTAAATTCCCTAATGCAGNNNNNNNNNNNNNNNNNNNNNNNNNNNNNNGCGTCCTGTGGGCTCCTGGCCAGTGGCTCAATGGAGAAGACAGTGCAGCTGTCAGCTCACCCTTGGAGATCAGCGAGGTCCCCGAGGGTCCAGGGCGGGCGACCCTCCACGCCCACCCTCTGGCCTGGCACGGCCTCGGGAGCGGCCTGGGGACCCTGCCGCCGGGCCCCCACGCAGGGTGTGGAGACTGACCTGTGGCTCTGAGCTTCCTTTGGTTTCTTTCCCGCCTCCTCTCACCTCTTAAAGCACTTCCTTTCCTAACCGATCACAGTGGAGCGGCTTCGCGGCGGGA…
Vicugna vicugna	1284	CCTCCCTCTCCCAGAATCCTGTCCTCGGCTTCTTAATACAACTGCCTGAGATGTTAACCACGTTTGCATCAGTCCCTAGTGTAGCAGATGACCCCTAACACCTGCAGAAAACGGCTCCCCTGTCCCCTTACGGCTGAAGATTAGTGTCCTCGGGAACACCCCTGGCCATGCCCCTGAGCATCCAGGGCCCCCACCATCACCCCAGCCCTGGGACTGGCTCCGGGCGCAGCCGCGGGGACCCTGCCCGGGCCGCCCCGGGCGGGATGCAGAGGCCGAGCAGCTCCGAGCTTCCTTTGGTTTCTTTTCCTGCCTCCTCTCACCTCCGCAAGGACTTAATTTTCCTAACAGGATCGGGCATTGGAGCGGCTTCGCGGCGGGAGCTTTGGTATGTGACAGGCG…
Sciurus niger	1452	CGCCTCGCTGTCCAGAACCTGCCCTCAGCTTCTTCACATAACTGCCTTAAACTTAATTCCCTTCGCGTGGACTAGCTAGTTAGAGCAGACGACCCTCCCTAACCCCTGCAGCTGTGCCAGCGAAGGCCGCGCACGGCACCCTAGGGCAATTTCTGGCCGATAGTCAAATGCAAAAAATGTAAACAAAAAAGGTCAAAACTGTCACTTTTCATTTGAAGATTGAGCTTCCTCGGGGCCTTCGGTGCGCTGCACGTGGCCCTGATGCACAGGGGTCTGGTCTTCGTAGGTCCAAGGCCCCTGGCGTCCCCCCAGTTTGCCCCGCCTCCCCCCTGGACTTTCTTTTTGCCGGGACAGCGCTGCCCCTTGAAGCTTTGGCTGGCAGGCACTGCCGTGGAGACG…
Typhlomys cinereus	1487	CACAAGCCTGCCCTCTGCTTCTTAATACAACTACCTTAAACTTTAATTCCATTTTCACTGATTAGCTAGTTAGAGCAGACACACCTCCCCTAACCCCACTGGTCCGTGTGCGTGGCGTTCCTCGGCACTCAGACCCGCAGCTGAAGCACAACTGGTTCCAACTGGTCCTTTTCATTTCAAGACCAAATTTCTTTGGGGTCTTCTCCAACCTGCACCGCCCCCCCACCCCGTGTGCCTTAGTCACCTCTGAGGTCCAGGAGCACGGACAGCCCTCCAGACTCATCCCCATTCGCCCTTGGACTTTTTTTGGCCGAGAGGCACACCCCAAGCTTCTGTGGGCACTGCAGACAGACTGGCACAGTACAGAGGACCCAGAGAGGGTGGCGTGGGGGGCTGTGT…
Spermophilus dauricus	1457	GCCCTGCCTCCTTGTTCCAGACCCTGTCCTCCGCTTCTTAATATAACTGCCTTAAACCTTAATTCCATGTGCATGGACTAGCTAGTTAGAGCAGACGACCCTCCTAACCCCGTGGAGCTGTGCGGGCAGCAGGCCAGGCACACGGCACCTACTGCCCATTTCTGACCCAGAGTTAAATGCAAAAAAAATGGAAACAAAAAAGGTCAAAACTGTCACATTTCATTTAAAGATGAGCTTCCTCGGGGCCTTCGCTGCCCTGTACGTGGCCCTGAAGCTTAGGGGTCTGCTCTCTGTAGGTCGAGGCCCCTGGTGTCCCCCTAGTTTACCCAACTCCACCCCTGGACTTTCTTTTTGCCGGGACAGCGCTGCCCCTTGAAGCTTTCGCCGCGGGCACTGCCG…
Spermophilus dauricus	1457	GCCCTGCCTCCTTGTTCCAGACCCTGTCCTCCGCTTCTTAATATAACTGCCTTAAACCTTAATTCCATGTGCATGGACTAGCTAGTTAGAGCAGACGACCCTCCTAACCCCGTGGAGCTGTGCGGGCAGCAGGCCAGGCACACGGCACCTACTGCCCATTTCTGACCCAGAGTTAAATGCAAAAAAAATGGAAACAAAAAAGGTCAAAACTGTCACATTTCATTTAAAGATGAGCTTCCTCGGGGCCTTCGCTGCCCTGTACGTGGCCCTGAAGCTTAGGGGTCTGCTCTCTGTAGGTCGAGGCCCCTGGTGTCCCCCTAGTTTACCCAACTCCACCCCTGGACTTTCTTTTTGCCGGGACAGCGCTGCCCCTTGAAGCTTTCGCCGCGGGCACTGCCG…
Antilocapra americana	1297	CCTCCCGAAACCCCGTCCCCAGCTTCTTAATACAACTGCCTTGATGCTAACCGTTGTCTAAATTCCCTAGTGCAGCCGGTGTCCCCCCAACCCTGGCCACACTCGCGTCCTGCGGGCTCCTGGCCAGCAGCTCAATAGAGAAGATGGTGCAGCTGTCAGCTCACCCTTGGAGATCAGTGAGGTCCCTGAGCGTCCAGGGCAGGCGACCCTCCACGCCCGCCCTCCGTCCTGAGACGGCCTTGGTCACGGCCCTGGGGACCCTGCCAGGGGAACGTGGCCGCCGGACCCCCACACAGGGTGCGGAGACCGACCTGCAGCTTCGAGCTTCCTTTGGTTTCTTTCTCGCCTCCTCTCACCTCTTTAAACACTTCCTTTCCTAACCGATCGCAGTGGAGTGGC…
Oreotragus oreotragus	1198	TCCTGCGGGCTCCTGGCCAGTGGCTCAATGGGGAAGACGGTGCAGCTGTCAGCTCACCTTTGGAGACCAGCAAGGTCCCCGAGGGTGCAGGGGGGGCGACCCTCCACGCCCACCCTCTGCCCTGGGACGGCCTGGGGAGCGGCCCTGGGGACCCTGCCGCCGGGCCCCCACGCAGGATGTGGAGACCGACCTGTGGCTCTGAGCTTCCTTTGGTTTCTTTCCCGCCTCCTCTCACCTCTTAAAGCACTTCCTTTCCTAACCGATCACAGTGGAGCGGCTTCGCGGCGGGAGCTTCGGTATGTGGCAGGCGGGCGGGCAGCTGGGAGCGTCCCGTGTGGTCGCCGCGGCTCACACCCCGGAGGAGCCGGATGGCGCGTGCGGAGAAGGGACGGGGAGGGG…
Hipposideros pendleburyi	1409	TTCCTGCTCCGGAACCCTGTCCTCGGCTTCTTAACATCCTTGCCTTACGATTTAACCGGCCCCGTAAATCCCCTAGTTCTAGACATGACCTCTTCCTAACGCCTTGGACTTGAGCACACGAGGGCCAGCCACAGTGCATCCCTCTGCAATGTCTGGCCAGCAGCTACATGGAAAAAACGCAAATACAAACCGGTTCAACAGTCACTACTGTACGTCTCAAGATAAAGTGTCCTGGGGTCTCCGGCCGCAGCGACGTCCCTCCAGTGCTCCCCTCCGTCCTCGGCCTCGCGCTGCGTGCTCGCCGCCCCTCAGCTTCAGGCTCTGCCAGGAGGCACTGCTGTGGACACAGGACGCGGGCGGGTGGTGGGACTGGCGATCCACGCTTCCTTTGGTTTCTTC…
Marmota himalayana	1462	GCCCTGCCTCCTTGTTCCAGACCCTGTCCTCCGCTTCTTAATATAACTGCCTTAAACCTTAATTCCATGAGCATGGACTAGCTAGTTAGAGCAGACGACCCTCCTAACCCCGTGGAGCTGTGCAGGCAGCAGGCCAGGCCCACGGCACCTACTGCCAATTTCTGACCCATAGTTAAATGCAAAAAATGGAAACAAAAAAGGTCAAAACTATCACATTTCATTTAAAGATGAGCTTCCTCGGGGCCTTCGCTGCCCTGCACGTGGCCCTGAAGCTTAGGGGTCTGCTCTCTGTAGGTCGAGGCCCCTGGGGTCCCCCTAGTTTACCCAACTCCACCCCTGGACTTTCTTTTTGCCGGGACAGCGCTGCCCCTTGAAGCTTTCGCCGGCGGGCACTGCCGT…
Marmota vancouverensis	1468	GCCCTGCCTCCTTGTTCCAGACCCTGTCCTCCGCTTCTTAATATAACTGCCTTAAACCTTAATTCCATGAGCAGGGACTAGCTAGTTAGAGCAGACGACCCTCCTAACCCCGTGGAGCTGTGCAGGCAGCAGGCCAGGCACACGGCACCTACTGCCAATTTCTGACCAATAGTTAAATGCAAAAAATGGAAACAAAAAAGGTCAAAACTATCACATTTCATTTAAAGATGAGCTTCCTCGGGGCCTTCGCTGCCCTGCACGTGGCCCTGAAGCTTAGGGGTCTGCTCTCTGTAGGCCGAGGCCCCTGGGGTCCCCCTAGTTTACCCAACTCCACCCCTGGACTTTCTTTTTGCCGGGACAGCGCTGCCCCTTGAAGCTTTCGCCGGCGGGCACTGCCGT…
Antidorcas marsupialis	1077	CGGCGACCCTCCACGCCCACCCTCTGGCCTGGGACGGCCTCGGGAGCGGCCTGGGGACCTTGCCGCCGGGCCCCCGCGCAGGGTGTGGAGACCGACCTGTGGCTCTGAGCTTCCTTTGGTTTCTTTCCCGCCTCCTCTCACCTCTTAAAGCACTTCCTTTCCTAACGATCACAGTGGAGCGGCTTCGCGGCGGGAGCTTTGGTACGTGGCAGGCGGGCGGGCAGCTGGGAGTGCCCCATGTTGGTGGCCGCGGCTCACACCCCGGAGGAGCCGGATCGGCGCGTGCGGAGAAGGGACGGGGGGCGAACTCGGCCGGGCCTCGGGGGTCCCGCGACGGCGCCCCCGACAACCTACTTTCTACGGGAGCCCGGCTGGAGGGCGGAGGCGGCGCAGCTCAGA…
Myrmecobius fasciatus	1479	TTCTTCATTCTCTTTACAGTATTATGTACTTGGCTTCTTAATATAACTGCTTTAAATTTTTAATAATATTTGCATAAATTGCCTAGATAGACAAGCAATTTCTCACCTAATGTGTCTATTGAGTTGTGCGTGCAGTAAGTAGAGTCAGACAACATCTTATTGGCAATTTCTGGCGAACAGTTGAATGGAAAAGAAAAATTAAGAAACAGTAGTTTTAAGTGCTTTTTTGTTTTAAAATAAAATAACAGATTCTTCAGAATATCCATTCCACTTTAGAATGCCCCCCTCCACACCCAGAAATATATTGGTCTTCATTTTATCAAAGCTTATTCCATCAAATCTCTCCATCTTTGGATTTCTTTCTCACTGACCCAGTGCCTTAGAATGGCCCCACAGAAC…
Microtus montanus	1056	TCTTTCCCCTAAAGAGCTTTGCTTTTTCTAACAGGATCAGACAGTCTTGGAGTGGCTTATACACCGGGGGCTTGTGGTATGTGAGCGCAGGCTGGGCAGCAGTGAGAGTCCAGAGTGGGGTGCCCCTGGGGACGCTTCCAGGCCAGCTGTTCCCTCCACCCCACCAGCTGATATCGAGCGTGGCAGAGGGAAGGAAAGGGGCGAGCGGGCTGGGCAATGGCCCCAACAGGAAATGGGGACTTAGGGAAACATGCTGGAGATGTCATGTGTGGCCCCCAAATGTCACCATCTCTCCTCAGTGGCCCCTCAGGGCAGGTGCTTTTAAGATCCCCATTTCCTCTCAAAGCCCAGGGAGAGTCCAGGGACATGGCGCATCTCGCAGTGGGAATGCAGGAGTTC…
Manis crassicaudata	1843	CGGCCGCACGGCTCGTGTGCCCGCTCCGGGTGCAGCAAAGGGGAAGGACAGTCGGCAGGTGAGCCAAGCCCGTGGCGGCGGCCCCGCTGCGGCCTCTTAGCTTGTAGCTGCTGCCCCGGCTGCCGGCTGGCAACGTGCGGGGCCCGGGGGCTGCTTACCTCCTTGCCACCCCCTCCTCCGGCTCTCAAGGGACTGCCACGTGGAGGTGCTCAGGCTGGCAGGGCACCAGGCGCTGCTGCTCTGGGTGGCATGGGGACGGGGCTGCCGGGAGGGTGCCACCTTCCCAGGGCGTCTGCCTCCCGTGCTGGGGGCCTCCTGGCTGATCCGGCTTCTGCAGCCCCCGCCTCTGGGTTCAACTGTGGGTCATGCTGATTTTTTCTTGGCGTCCATGCTGTGGCT…
Lama glama	1253	CCTCCCTCTCCCAGAATCCTGTCCTCGGCTTCTTAATACAACTGCCTGAGATGTTAACCACGTTTGCATCAGTCCCTAGTATAGCAGATGACCCCTAACACCTGCAGAAAACGGCTCCCCTGTCCCCTTACGGCTGAAGATTAGTGTCCTCGGGAACACCCCTGGCCATGCCCCTGAGCATCCAGGGCCCCCACCATCACCCCAGCCCTGGGACTGGCTCCGGGCGCAGCCGCGGGGACCCTGCCCGGGCCGCCCCGGGCGGGATGCGGAGGCCGAGCAGCTCCGAGCTTCCTTTGGTTTCTTTCCCTGCCTCCTCTCACCTCCGCAAGGACTTAATTTTCCTAACAGGATCGGGCATTGGAGCGGCTTCGCGGCGGGAGCTTTGGTATGTGACAGGCG…
Lama guanicoe	1252	CCTCCCTCTCCCAGAATCCTGTCCTCGGCTTCTTAATACAACTGCCTGAGATGTTAACCACGTTTGCATCAGTCCCTAGTATAGCAGATGACCCCTAACACCTGCAGAAAACGGCTCCCCTGTCCCCTTACGGCTGAAGATTAGTGTCCTCGGGAACACCCCTGGCCATGCCCCTGAGCATCCAGGGCCCCCACCATCACCCCAGCCCTGGGACTGGCTCCGGGCGCAGCCGCGGGGACCCTGCCCGGGCCGCCCCGGGCGGGATGCGGAGGCCGAGCAGCTCCGAGCTTCCTTTGGTTTCTTTCCCTGCCTCCTCTCACCTCCGCAAGGACTTAATTTTCCTAACAGGATCGGGCATTGGAGCGGCTTCGCGGCGGGAGCTTTGGTATGTGACAGGCG…
Pedetes capensis	1469	CCATCCCCTCTTTACGGAACCCCGTCCTCTGCTTCTTAATATAACTGCCTTAAACCTTAATTCCGTTGCACCAAGTAGCTAGTTAGCGCGGCGCCCGCTCCTAATCTCCAGAGGCTGTGCACACAGCGGGGCCAGGACCACGGCACCGACCAGCCATTTCCAGCCCACAGTGAAATGGAGAAAATGAAAACAGTGGTTAAAACTCACTTTCCCTTGGAAGATTGAGTTTCCTTGGGGTCTTTGCTGCCCTGCACGGTGCCTTGATGCGCATCAGTCCAAACCCCGCCAGTCCAAGTGCACAGATGATCCCCAAGTCCCCCCTCGCTCCACTGGACCTTATTTTTGCCATGAGGCGCCCCCTGAGCTGCGCTGCCCTGCCGTGGGGCTCGCCGCTGAGAG…
Myrmecobius fasciatus	1477	TTCTTCATTCTCTTTACAATATTATGTACTTGGCTTCTTAATATAACTGCTTTAAATTTTTAATAATATTTGCATAAATTGCCTAGATAGACAAGCAATTTCTCACCTAATGTGTCTATGAGTTGTGCGTGCAGTAAGTAGAGTCAGACAACATCTTATTGGCAATTTCTGGCGAACAGTTGAATGGAAAAGAAAAATTAAGAAACAGTAGTTTTAAGTGCTTTTTTGTTTTAAAATAAAATAACAGATTCTTCAGAATATCCATTCCACTTTAGAATGCCCCCCTCCACACCCAGAAATATATTGGTCTTCATTTTATCAAAGCTTATTCCATCAAATCTCTCCATCTTTGGATTTCTTTCTCACTGACCCAGTGCCTTAGAATGGCCCCACAGAACC…
Megaderma lyra	1418	CTGAACGTTCCAGAACCCTGTCCTTGGCTTCTCACTACCCCTGCCTTAAGATTTAACCCTGTCCTGTAAATCCCCTAGTTCTAGAATGACCTCTCCCTAACGCCGTGGACTTGAGCGCACAGTAGGGCCTGGCACCCCCCGCCCCAAACCCCTGGCAATGCCTGGCCAGCAGCTACGTGGAGAAAACGCAAACACAAAGTGGCTCAACGGCCACTGCTTTACGTCTGAAGATTGTGTCCTGGGGTCTCATCCCCGGCGATGTCCCTCTAGTCCCCCATGCGCCCGGGCTCGGGCTCTGCCGTGCGGCACAGCTGTGGACACGGCACGCGTGTGGGTGGCGGCTGTGGCAATGCGCGCTTCTTTTGGTTTCTCTTCCTGCCCCTGGTCTCACCCCTAAGG…
Balaenoptera physalus	907	CACACCCGGATGAGCCGGATCGGCGCGGGCGGAGAGGGCGCGCGGGGGCAGAGTCGGGCCGGGCTCTTCTGGGAAACCGGGCGGCGACGGCACAGGCTCGGCGGGCAGCAGAGCGGCCTCGCCACGACCTGTTTCCACCCGAGCCCGGCGGCCGGCCGGGAGGTGGCGCAGCTCGGAGCGGTGGCAGGAGTTTCCGGGGAGCCTCATGGTGGCAGGCTGGTCACCGTGAGCGCGAAGGTGACAGGTGGCTTAGCTCAGCACGGCGGTGCACACGGCAAACACTAACCCCCCCACCCCACCCCCGGCGGAAACGTAACCGTCCTGCCCGCTTCCTCCCGGAAACCCACTGACGACGAGTACGCTGGCCTTTCCGGAATCGCCGGCCGAGCACGTGGGGAT…
Lasiurus borealis	1552	TGACTCCTGTTCGAGAATCCCGTCCCGGCTTCCTAATAATCCCGCCCTAGGATTTTAACACTGTCCCGTCCAGTCCACCCCTCCTTCTAGACACGACTTCTCTCTAATGCCTCGGCCTGTGCGCACAGTCGGGTCGGGCACACCGCATCCTACTGGCAGTTTCTGGCCCACAGCTGCATGGACAACACAAACACAAAACAGTTCAACTGTTCCTCCTCTCTCTGTCCGAAGACAACGCGTCCTGGAGTCTCATTCTGCAGCGACGCGCCGGCGCCCCGGAGCCCGGCTTCGTCCCACTGACCCTCCGTCCTTGGACTTGCTTTGCACGCTGACCCACCCCCGGCTTCGGGCACTGCTGGGAGGCACTGCTGCGACACAGGACACGTGCGGGTGGTGGGA…
Ctenodactylus gundi	1351	GCCTGCCGGTCCTCTCCGAGCCCGTCCTCAGCTTCCCACTCTAACCGCCCGAGGCTCTAACTCCGCCTGCGCCCACTAACTAGCTAGAGCAGGCGCCCTGCCACCTGGCCCCGCGGACCTGTGCGCGCAGCCGGCCGGCTTACTGCGGCCACTGGCGATTTCGGCAGCCAGACCTTCCTTCGGAGCGCGCGTTCCCCCGCCTTCCCCGCCGGCGTCCGCGGGCGCAGGTGCACGGCCCGACCCCTCGCCCTCACCCGACTGCTTCCGCCGCCGCCCAGGCGGCCCTCCGTGGGCCCAGAGAGCGCGCGTGGGGCCGCTGTGACCCGAGCTTCCGTGGTTCTCCCTCCCGCCCTTCTCCCACCTCCCAGAGTACTCTTTATTTTTTTCTAACAGGATTAG…
Catagonus wagneri	1287	TCCTCTCAGGATCCTGCCCGGCTTCTAACACGTTAACCACGTAGATCCCCTAGTGTAGCACATGCGCCTAACACCTGGTGACAGCGCCCAGCGGGCTCCGCGCGGAGGAAGCGCTCCACCGTCGCCCTACCTCGGAGACAGCGACCTCCCCTCCCCGCTCGCCCTCATCCTGAGATGGCTTCGGTGGGGACGTTGCCGTGGGGACATTGCCGTGGGGACACTGCTGCGAGTCGGCCCATGCAGGGCGTGGAGACGGTGTGGCTCAGAGCTTCCTTTGTTTTCTTCCCTGCCTCCTCTCACCCTCTAAAGTACTTAATCTTCCTAACAGGGTCGGGCCTTCGGAGAGGCTTGGCGGCGGGAGCTTTGGTATGTGACGTGCGGGCGGGCAGCGGGAGAGGC…
Balaenoptera bonaerensis	750	CCGGCCGGGAGGTGGCGCAGCTCGGAGCGGTGGCAGGAGTTTCCGGGGAGCCTCGCGGTGGCAGGCTGGTCACCGTGAGCGCGAAGGTGACAGGTGGCGTAGCTCAGCACGGCGGTGCACACGGCAAACACTAACCACCCCCCCAACCCCCGGCGGAAACGTAACCGTCCCGCCCGCTTCCTCCCGGAAACCCACTGACGACGAGTACGCTGGCCTTTCTGGAATCGCCAGCCGAGCACGTGGGGATGGGCAGAGGTCCTCCAATCCCGCTCTTTCCTAACGCGAGCTGACATCTGCGCTCCCCCCGGCCCCCCGTAACCTACTGATTCCCGCCTTTTGAGTTCAGCATCTCTCCCACAAGCCCTCCAAGGAGCCCCGCACACTGGCGTCAGCCCCCCT…
Bos frontalis	760	GCGCGCGGGGACCGCAGCTGCCCCCGCGACGACCTACTTTCTACGGAGCCCGGCCGGAGGGCGGAGGCGGCGCAGCTCAGAGCGGTGGCAGGACGTTCCGGGAGCCTCGCGGTGGCCGTGGCCATCGCGAGCGCGAAGGTGACAGGTGGCGTGCTCGGCACGCCGGTGCGCACAGCGAACACTAACCCTTGGGGAGAGATAACCACCCCACCTGCTTCCTCCCAGAAACCCACTGACCAGCACACTCGCTTTTCCCGAATCGCTGCCGGACTGGGTGCCGGCCCCAGTGAGGACGGGGAGGGGTCCTCTATCCCACTCTTTTCTAACCCCAGCTGACATCTCCCGTGCTTCCCCCATAACCTACTGATTCCCACCTTTTGATTTCAGCATCTCTTCCAC…
Nycticeius humeralis	1489	CTGACTCCTGTTCTCGAATCCTGTCCTGGCTTCTTTAATAATCCCACCCTAGGATTTTAACACTGTCCCATCCAGCCTACCCCTCATTCTAGACACGACTTCTCGCTAATGCCTTGGCCTGTGCGCACAGTCGGGTCAGGCACACCGCATCCTACTGGCAGTTTCTGGCCCTCAGCTGCATGGACAACACAAACATAGAACAGTTCAACTGTTCCTACTCTATGTCTGAAGACAAAGTGACCCGGAGTCTCATTCCACAGGGATGTGCCGGGCGCCCCAGAGCCCGGCCTCGTCCCACTGACCCTCCGTCCTTGGACTTGCTTTGCACACTGACCCACCCCCGGCTTCGGGCACTGCTGGGAGGCACTGCTGTGACACAGGACACGTGTAGGTGCTGGG…
Tragulus kanchil	1248	CCCTTCCGGAACCGTGTCCCCAGCTTCTTAATACAACCGCCTCGACGCTAACCACTGTCCAGACTCCCCAGCGCGGCCAGCGCCCTGGCCCGGCCCCCCACGCGTCCCCGGGCTCCTGGCGGCTGCTCCGGGGGAGGACGGTGGCGTCCCCGCGCACCGGGGCGGGCGCCGCTCCGCGCTCACCCTCCGCCGTCCTGGGAGCGCCTCGGGCGCGGCTCTGGGGTCCCAGCCCCCGTACGGGGTGCAGAGACTGGCCGTGCGGCGCTGAGCTTCCTTTGGTTTCTTTCCTGCCTCCACTCACCTCCTAAAACACTAACCTTCGAGGCCGTCATCGCCGTGGAGTGGCTTCGCGCGGGAGCTTCGGTACGTGGCAGGCGGCGGGCAGCTGGGAGTGTCCGC…
Mesoplodon bidens	1128	GCCCTGCACCGTGTCCCGGAATCCCGTCCGTCCCCAGCTTCCTAACACAACTGCCTGGAAGTTAACCGCGAGCTGTAGATCCCTAACGTAGCCGCTACCCCCTAACCCTGGCGACAGCGCACAGCAGCCCCTGCGCGCGGCCTGCCGGCTTCTGGCCGACCGCCCCCCTGTCCCCTCGCCCTTGGAGATCAGTGACGTCCCCCGAGAGCCTGGGCCGGCGACGCTCCCCTGTCGCCGGCCCCCGTCCCGCGATGGCCCGGGGCGCGGCCCTGGGGACCACCGCGCGGGGCGCGCAGACCGTGCGGCTCCGAGCTTCCTTTGGTTTCTCTCCCGGCCTCCACTGCTCACCCCCCGAAGCCCTTCCCCTTCTAACCGATCGGCTGGGCGCGGAGCGGCTTG…
Tragulus javanicus	1263	CCCTTCCGGAACCGTGTCCCCAGCTTCTTAATACAACCGCCTCGACGCTAACCACTGTCCAGACTCCCCAGCGCGGCCAGCGCCCTGGCCCGGCCCCCCACGCGTCCCCGGGCTCCTGGCGGCTTTTCCGGGGGAGGACGGTGCGGTGGTCGCCTCACCTTGGAGGCGGTGGCGTCCCCGCGCACCGGGGCGGGCGCCCCTCCGCGCTCACCCTCCGCCGTCCTGGGAGCGCCTCGGGCGCGGCTCGGGGGTCCCAGCCCCCCATACGGGGTGCAGAGACTGGCCGTGCGGCGCTGAGCTTCCTTTGGTTTCTTTCCTGCCTCCACTCACCTCCTAAAACACTAACCTTCGAGGCCGTCATCGCCGTGGAGTGGCTTCGCGCGGGAGCTTCGGTACGTG…
Hexaprotodon liberiensis	733	ACCTGGTCCCGGCCCGGCGGGAGGGCGGCAGGGGCGCGGCTCGGAGCGGTGGCACGAGGTTCCGGGAGCCTCGCGGTGGCGGGCGGGTCACCGCGAGCGCGAAGGTGACAGGTGGCGTGCTCAGCACGGCGGTGCACACGGCGAACACTAACCCTCGCGGAAACCTAACCGTCCCGTCCGCTTCCTCCTAGACATCCACTGACCAGCGCGCTGGCTTCTCCCCAGTCGCCGGGGGGCTGCGGCCCCGGCCAACCACGCGGGGATGCGGGCGGCCCCCGACCCCACTCTCCCTAACGCCAGCTGACATGCCCTGCGCGCCCCTCCTAACCTACTGATTCCTGCCTTTTGATTTCAGCACCTCTCCTACAAGCCCTCCAAGGAGCCCCTGCACCGGCGTCA…
Oryx gazella	637	AGCGCGAAGGTGACAGGTGGCGTGCTCGGCACGGCGGTGCGCACAGCGAACACTAACCCTTGGGGAGAGATAACCAGCCCACCCGCTTCCTCCCAGAAACCCGCTGACCAGCACACTGGCTTTTCCCGAATCGCTGCTGGACTGGGGGCAGGCCCCAGTGAGGACAGGGAGGGGTCCTCTATCCCACTCTTTTCTAACCCCAGCTGACATCTCCCGTGCTTCCCCCATAACCTACTGATTCCCACCTTTTGATTTCAGCCTCTCTCCCACCAGACCCCCACGAAGTCCCCACACTGGCGTCACAACCCCTCTTAGGATGAAAATGAGGAATAGTCAACGTAACGCCCAAATGTGGCTCTTTAATCCCCTTCTAATTCTGAATATTTCGTGTGGGTTTAC…
Tragulus kanchil	1027	CGCGGCTCTGGGGTCCCAGCCCCCGTACGGGGTGCAGAGACTGGCCGTGCGGCGCTGAGCTTCCTTTGGTTTCTTTCCTGCCTCCACTCACCTCCTAAAACACTAACCTTCGAGGCCGTCATCGCCGTGGAGTGGCTTCGCGGGAGCTTCGGTACGTGGAAGGCGGCGGGCAGCTGGGAGTGTCCGCGTGGTGGCCGCGGCTCTCCCCCGGAGGGGCCGGATCGGCGCGTGCGGAGAGGGGACGCGGGCAGACTCGGCCGGGCCGTGGAGGGGCGACGGCACAGGCGCGCGGGGACCGAGCGGCACCCCGGCAGCCGGTTTGCTACTTCCTACGGAGCCCGGCCGGAGGGCGGGAGGCGGTGCAGCTCAGAGCGTGGCAGCAGGTTCCGGGAGCCTCGC…
Elaphurus davidianus	621	GCGAAGGTGACAGGTGGCGTGCTCGGCACGGCGGTGCGCACAGCGAACACTAACCCCAGGGGAGAGAGAACCACCCCACCCGCTTCCTCCCGGAAACCCACTGACCCGTACACGCGCTTTTCCCGAATCACTGCCGGATTGGGCGCCGGCCCCAGCGAGGACCGGGAGGGGTCCTCCATCCCACTCTTTTCTAACCCGAGCTGACATCTCCCGTGCTCCCCCCATAACCTACTGATTCCCACCTTTTGATTTCAGCATCTCTCCCACCAGCCCCCCACGAAGTCCCCACACTGGCGTCACAACCCCCCTTAGGATGAAAATGAGGAATAGTCAATATAATGCCCAAACGCGGCCCTTTAATCCCCTTCTAATTCTGAATATTTCGCGTGGGTTTAATAT…
Neotragus pygmaeus	988	CCCGGCCAGCGGCTCAGTGGAGAAGACGGAGCAGCTGTCCTCACCCTCGGAGATCAGCGAGGTCCCCGAGGGTCCAGGGCGGGCGACCCTCCACGCCCACCCTCTGCCCCGGGACGGCCTGGGGACCCTGCCGCCGGGCCCCCACGCAGGGTGTGGAGACCGACCTGTGGCTCTGAGCTTCCTTTGGTTTCTTTCCCGCCTCCTCTCACCTCTTAAAGCACTTCCTTTCCTAACGGATCACAGTGGAGCGGCTTCGCGGCGGGAGCTTTGGTACGTGGCAGGCGGGCGGGCAGCTGGGAGTGTCCCGTGTGGTAGCCGCGGCTCACACCCCGGAGGAGCCGGATCGGCGCGTGCGGAGAAGGGACGGGGGCGAACTCGGCCGGGCCTCGGGGGCCCCGC…
Mormoops blainvillei	1424	CACTCCCGAATCCCGTCCTCGGCTTCTTAATACGCCCGCCCCAAGATGTTAACACGGCCCCGCCCACCCCCCACTTCTAGAAACGACTTCTCGCCTAACACCTTGGACTTGTGCGCACAGTAGGGTCAGGCCCGCCTCGCCCCCCTGGCATTTTCTGGCCTACGGCCGCACGGAGACGCGCAGACACAAAATGCTTCGATGCTGCCCATGTCCCGTCTGAAGACAGACTGCCCCGGAGTTTCATTCCACGTGACGCGCCGGGCGCCCCGGACCCCAGTGCCCAGGGGCGGGCCACCGCCCGCTGACCCTCCGTCCCCAGACTGGCTGCGCACGCTGACCTTCCCCTGGCTTCTGGCACTGCCGTGCGACACTGCGGAGGACACAGGATGCGCGCGGGTG…
Pontoporia blainvillei	612	ACTGCGGAAACGTAACCGTCCCGCCCGCTTCCTCCCAGAAACCCACTTACGGCGAGTACGCTGGCCTTTCCCGAATCGCCGGCCGAGCACGTGGGGATGGGCAGAGGTCCTCCAATCCCGCTGCTGCTTCCTAACGTGAGCTGACATCTCCTGCGCTCCCCCCGCCCCCCGTAACCTACTGATTCCCGCCTTTTGAGTTCAGCATCTCTCCCACAAGCCCACCAAGGAGCCCCGCACACTGGCGTCAGCCCCTCTAGGACGGAGATGAGGACCTAGTCAACATAACGCCCAAACGCGACTCTAATCCCCTTCTAATTTTGAATGTTTCGTGTGGGTTTAATATAATGTCTATTAATATATAGCCTCAATGATGAGAGGATAAGAAAAAAAAAAAAGGAA…
Tragelaphus oryx	564	GGAGAGATAACCACCCCACCTGCTTCCTCCCAGAAACCCACTGACCAGCACACTCGCTTTTCCTGAATTGCTGCGGACTGGGCGCCAGCCCCAGTGAGGACGGGGAGGGGTCCTCTATCCCACTCTTTTCTAACCCCAGCTGACATCTCCCGTGCTTCCCCCATAACCTACTGATTCCCACCTTTTGATTTCAGCATCTCTCCCACCAGACCCCCACGAAGTCCCCACACTGGCGTCACAACCCCCCTTAGGATGAAAATGAGGAATAGTCAACATAACGCCCAAACGTGGCTCTTTAATCCCCTTCTAATTCTGAATATTTCGCGTGGGTTTACTATAATGTCTATTAATACATAGCCTCAATGATGAGAGGATAAAAAAAAAGAAAATTTCAGAAAC…
Dipodomys stephensi	1282	CTAGAAACCCTGCCCTTTGCTTCTTAATATAACTGCCTTAAACCTTAATCCCCTGCCTTACTTAGCTAGCTAGAGCAGATGCCCTCTCTCCTAACCCCTGGACCTGGGGGCCGGGGGGGGCCATACCCACAACACCTCCCTGACTACCCTAGCCAATATCTGAACAGAGCAAATCAAGACTAAAATGGTTCACACGGTCCTTTTCTGCTGGAAGATTGCGTTTCCTCGGGGTACCTACACGGCACCCCGATGCACCCCGGTCCGGTCTCTGCAAACTCAAGTGCACAGACAACCCTCCGAGTTCACCCCACCCCACCCTGGACTCTGCCGCACGGCACCCCCTCCCCAGCTTTTGTGGGCACTGCCATCAGGCTGGCCACCCAGGCACCAGAGAACACG…
Craseonycteris thonglongyai	1381	CCGTTTCAGGATCCTGCCCTCGGCTTCTTAACACCTCGACTTAAGATTTTAACGCAGCCCCTAACTCCCCTAGTTATAGAAGTGACCTCTCCCTGGAGCCCTGGACTTGAGCGCACAGTAGGGCCTGGTTTGTCACAACCCCCTACCCCTGCTCCCCAACCCCTGGCCAGGGGCTACGTGGAGAAAATGCAAACACAACGCAGCTCGACTGTCAGAGCTTTCCATCTGAGGACGGTGTTCGGGGGCCTCAGTCTCTGGTGTCCCCACCTCCCAGCCCCGCGCCCACCCCTGGGCTCTTCCTGGGCGCTGCCCCGCCCCTGGGCCTGGGCGCTGCCCCAAGACGCTGCTGTGGACACAAAGGCGCGACGGTGGCGGCCGGCGCTTCTCTTGGTTTCTCTC…
Giraffa tippelskirchi	438	CTTTCCTAACCCGAGCTGACACCTCCCGCGCTCCCCTCATAACCTACTGATTCCCACTTTTTGATTTCAGCGTCTCTCCCACCAGCCCCCTACGAAGTCCCCACACTGGCGTCACAACCCCCCTTAGGATGAAAATGAGGAATAGTCAATGTAACGCCCAAACGTGGCTCTTTAATCCCCTTCTAATTCTGAATACTTGCATGGGTTTAATATAATGTCTATTAATACATAGCCTCAATGATGAGAGGGTAAGAAAAAAAAATTTTCAGAAACAAAATCTCCAAATTGCTCGACACACACACTGCATCTTTGAGCTGGTTGTGACTGAGTGACCTCCATTCGTGGCCACACCCAACAATGAGGGCTGTGACCACAGGTCTCAAGGAAAGTATGCACTGT…
Desmodus rotundus	1402	CCAAACCCTGTCCTCGGCTTCTTAACGCACTGACCTAACACAGCCCCCGTCACCCCCTACTTCTAGAAACGACCTCTCGCCTAATGCCTTGGACTTGTGTGCACAGTAGGGTCAGGCACACCGCATCCTACTGGCACTCTCCGGCCCGCAGCTCCACGGGGCAGTGCAAACCAGGACGCGCCAGCACTCCCCACTGCACGTCTGAAGACAAAGTGTTGCCGGGCGCCCCGGAGCCCCAGCACCGGGGGGCAGGCCACCGCCCACTGACCCTCCGTCCTAGGACCTGCCGCGCACGCTGACCTTTCCCCGGCTTCTGGCACTGCCGTGCGACGCTGCTGCGGACACAGGACACGCGCAGGTGGTGGGACCGGCGACCGCACTCCCTTCGGTTTCTTCCCC…
Aeorestes cinereus	941	TGACTCCTGTTCGAGAATCCCGTCCTGGCTTCCTAATAATCCCGCCCTAGGATTTTAACACTGTCCCGGCCAGTCCACCCCTCGTTCTAGACACGACTTCTCGCTAATGCCTCGGCCTGTGTGCACAGTCGGGTCGGGCACACCGCATCCTACCGGCAGTTTCTGGCCCACAGCTGCATGGACAACACAAACACAAAACAGTTCAACTGTTCCTACTCTGTCTGAAGACAAAGCGTCCTGGAGTCTCATTCTGCAGTGACGCGCCGGCGCCCCAGAGCCCGGCTTCGTCCCACTGACCCTCCGTCCTTGGACTTGCTTTGCACGCTGACCCACCCCCGGCTTCGGGCACTGCTGGGAGGCACTGCTGTGACACAGGACACGTGCGGGTGGTGGGACTGT…
Lasiurus borealis	951	TGACTCCTGTTCGAGAATCCCGTCCTGGCTTCCTAATAATCCCGCCCTAGGATTTTAACACTGTCCCGTCCAGTCCACCCCTCGTTCTAGACACGACTTCTCGCTAATGCCTCGGCCTGTGCGCACAGTCGGGTGGGGCGCACCGCATCCTACTGGCAGTTTCTGGCCCACAGCTGCATGGACAACACAAACACAAAACAGTTCAACTGTTCCTCCTCTCTCTGTCCGAAGACAACGCGTCCTGGAGTCTCATTCTGCAGCAACGCGCCGGCGCCCCGGAGCCCGGCTTCGTCCCACTGACCCTCCGTCCTTGGACTTGCTTTGCACGCTGACCCGCCCCCGGCTTCGGGCACTGCTGGGAGGCACTGCTGTGACACAGGACACGTGCGGGTGGTGGGA…
Murina aurata	961	TGACTCCTGTTCGAGAATCCTGTCCTGGCTTTTTAATAATTCCGCCCTAGGATTTTAACACTGTCCCATCCAGTCCACCCCTCCCCTCATTCTAGACACGACCTCTCACTAGTGCCTTGGCCTGTGTGCACAGTTGGGTCAGGCACACCGCATCCTACTGGCAGTTTCTGGCCCTCAGCTGCATGGAAAACACAAACACAAAACAGTTCAACTGTTCCTACTCTATGTCTGAAGACAAAGTGTCCTGGAGTCTCATTCCGCAACGACGCACCTGGTGCCCTGGAGCCTGAGCCCCGCGGCGCCAGCCCATCCCACTGACCCTCCGTCCTTGGACTTGCTTTGCACGCTGACCCACCCCCGGCTTCGGGCACTGCTGGGAGGCACTGCTGTGACACAGGA…
Tamandua tetradactyla	1064	CGCCCCTGCCCCCTCCCGTCAGGGACACTTAGGTTTTGCTAACAAGACCAGGGCAGGTGGGAGCTCTTGGTACGTGCAGCTTTGAGTCCAGGTGCTGCCAGGGGGGGCTAGGTGCTGCCAGGTGCTGCCAGGTGCGGGGGGGAGGGGCGCTTTCAGCCCGGCTGCGCCCATGCCCCACTGGCCGGCTTCGTGGTTGGAGGAGAGAGGACAGGGACGTCAAGCTTGGGCGGGGCATTTGCCTCAAACAGGAAACAGGACCTTGGGGCACCCAGGGGGCCCAGGGTGTGCGGCCGTGCTTCCAGAAACTTCCATGTGTGCCCCAGGAGCCCAGGAGCAGGATTTCGGGTGGTCTTGCCCTCCCCAAAGGAGAGCTGTTATGACTCAGGGGCGCCCCCGCGC…
Myrmecophaga tridactyla	1035	CCAGTCAGGGACACTTAGCTTTTGCTAACAAGACCAGGTGCAGGTGGGAGCTCTTGGTATGTGCAGCTTTGAGTCCAGGTGCTGCCGAGGGGGTGCTAGGTACTGCCAGGTGCTGCCAGGTGCGGGGGGGAGGGGCGCTTTCAGCCCGGCTGCGCCCACGCCCCACTGGCCGGCTTCGTGGATGGAAGAGAGAGGACAGGGATGTCAAGCTTGGGCGGGGCATTTGCCTCAAACGGAAACAGGACCTTGGGGCACCCAGGGGACCCAGGGCATGCCGCCGTGCTTCCAGGAACTTCCATGTGTGCCCCAGGAGCCCAGGAGCAGGATTTCGGGTGGTCTTGCCCTCCCCAAAGGAGAGCTGCTAGGACTCAGGGGCGCCCCCGGGCCCTGGCAGTGGAC…
Sturnira hondurensis	1455	TCCTGTCCCCAAACCCTGTCCTCAGCTTCTTAACGCACCACCCCAAGATGTTAACACGGCCCCACCCACCCCCAACTTCTAGAAACGACCTCCCACCTAATGCCTTGGACTCGTGCGCACAGTAGGGTCAGGCACACCGCGCCCTACTGGCGCTCTCTGGCCTGCACCTCCACGGGGAAGCGCAAACACAGAACACGTCAGCACTCCCTACTTCACGTCTGAAGACACTGTCTCGGAGCTTCGTTGCACGGCGGCGTGCCGGGCGTGCCGGGCGCCCCGGAGCCCCAGCGCCCAGGGCCGGCCGCCTCCTGCTGCCCCTCCATCCTTGGACTTGCTGCACACGCTGACCTTTCCCGGCTTCTGGCACCGCCATGCAACGCTGCTGTGGACACAGGACAC…
Uropsilus gracilis	1336	CCAGTCCTCCGCTTCCTAACCGCCTGCCTTCCAATTTTAACACGGTTCACACCAGACCCCCGGTCCTAGCACATACACCCTCACCTAACGCCCGTGCAGCTGTAGGCGTAGCAGGGTCAGGCACCGTGCGTCCTGCCCGCAGCTCCAGGTCAGCAGCTGCACGGAGACCTCGCGCCCAGAAACCAGCGCGACTGCCTTTACCTTTAAAGAGAAAAATGCCCCCGGTGGCCCGTGCCCCGGGTGTCATCTGGAGCCCCCGCTCCCCAGCACGCCTGCCTGGCCCCCCCGCCGCCCTCCTTCCGGGGACGTGCTTTGCGCTGCTGCCCGGCCCCCCGACCTGGGTGGCGCTGCCTTGGGGACACTGCTGCAGGCGCGACACGCACGGGGCGGACAGGCCTG…
Miniopterus schreibersii	943	CCCCGACTCCCGTCCTCCGCTTTTTAATAATCCCGCCCTAGGATTTAACACGTTCCTGCCCACCCACCTTGTTCTAGACGCGACCTCTCGCCTAATGCCTTGGACTGTGCGCACAGTAGGGCCAGGCACGCCGCGTCCCGCTGGCAACGTCTGGCCCCCAGCTACATGGAGAAACACAAACACAAAACGGTTCCACTGTCCCTACTTCATGTGTGAAGACAAAGTGTCCTGGAGACTCATTCCATGGCGACGCGCCTGGCACCCTGGGGCCCCAGCACTGGGTGCAGGCCGTCGTCCCACTGACCCTCCGTCCCTGGACTTGCTTTGCACGCTGACCCGTCCCCGGCTCCGGCGCAGCCGCGAGCCCCTGCTGTGGACACAGGACACATGCGGGCGGTG…
Micronycteris hirsuta	863	CTCCCGACCCCCGTCCTCAGCTTCTTAACACACGGCCCTAGGATGTTAACACGACCCCCGTCCACTTCCTTCTTCTAGAAACCACCTCTTGCCTAATGCCTTGGACTCGTGCGCACAGTAGGGTCAGGCACACCGCATCCCACTGGCATTCTCTGGCCCGCAGCTCCACGGGGAAGTGCAAACACAGAACATGGCAACACTCCCTACTTGGCGTCTAAAGACCAAGTGTCCTGCAGCTTCATTCCATGGCAGCGCGCTGGGCGCCCAGGAGCCCCAGCGCCCAGCGCCCTTGGACCTGCTGCACACGCCGACCTTCCCCAGCTTCTGGCACTGCTGTGCAATGCTGCTGTGGACACAGGACGCAAGGGCAGTGGGACTGGTGACCTTGCTTCCTCCGAT…
Macrotus californicus	901	TGCTCCTGATCCCTGTCCTCGGCTTCTTAATGCACCGCCCTGAGATGTTAACACGGCCCCGTCCACCCCCATTTCTAGAAACGACTTCTTGCCTAATGCCTTGGGCCTGTGCGCACAGTAGAGTCAGGCACACCGCGCCCTCCTGGCACTCTCTGGCCCGCAGCTCCACAGGGAGGCGCAGACACAGAACATGCCCACACTCCCTGCTTCACGTCTCAGGAGAGTGTCCTGGAGCTTCATTCCACGGCGGCGCGCCGGGCGCCCCAGAGCCCCAGCACCCAGGGGCGGGCCGCTGCCCGCTGACCCTGCATCCTTGGACTTGCTGCACATGCTGACCTTTCTCCGGCTTCTGGCACTGCCGTGCGACGCTGCTGTGGACACAGGACACGTGCGGGCACT…
Bradypus variegatus	813	CGGGGGCGGCAGAGAGGGGACAGGGACGGCACACGGGCTGGCGACGGCCGCACCCGGGAAAACAAGGACTTCGGGGAGGCAGGTGCGGGCACGCGGCCGCTCGGCACGGAGCACCCCGTTTCCCGGGAGCCCGCGAGCAGGAAGATTTCGGGAAAGGAGAACTGCTGGGACTCGGGGCCCCGCGCCCCGGCGGTGCTGACCGCGGACTTGGTTTACGTGAAGGCGACAGTTGTGCGCGGAGAGAGCGCGCGCCTCGGCGGCACTAACCCAGGCCCCGCTAACGCTTGCGGCTCCCCCCGCTCCGCGCGCTTAGGGACCCGGCCCAGGGCACGGCGGTGCGCCGCTGACCCCGGCCGGGAGCCAGGAGAGCCCGGTTCTCTCACCTCCGCTGACACTTCC…
Pteropus pselaphon	1210	CCCTCAGCTCCTTAACCTTAACCCGAGGTTCTAACAGTCCCCGTCAGCCCCGTCCTAGCAACAACCTCTGGCCTAACGCCCCGCACGTGTGCGCACAGTAGGGCCAGGCGCACCGCATCCGACCCGCGACATCTGGCCAAAGCTACGCGGAGAAATCACAAACACAAACGGCAAAGGTTACACTGTCAATGCTCTGTGCTTGGAGACGAGGCGTCCGGGGTCTCAGCCCCCGGCGGCCCCTCCAGGGCACCCTCGTCCTTGCCCTTGCTTAGCCCGCCGACGGCCCTCGCGTGCGGTGGGGGGCCGTGGCGGCTGCACTCCCCCCGCTTCTAACCCAGCCTGACTCGCCCTGTGTCATCCCACGGCGCCCCGACCCCCCCAGGACCAGGCAGCAGGAAT…
Galemys pyrenaicus	1324	CCGTCTCCTGTCCTCAGCCTCTTAACCGCCCCGCCTGCAGATTTTAACACGGTTCGCACCAGGCACCCAGTCCTAGCCCACGCGCCCTGGCCTAACGCCTGCCCAGCTGCGCGGGGAGCCCGGTCAGGCCGGGCGCGTCCTCCTGGCAACCCCCAGCCCGCAGCTACATGGAGACTTCGCCATCGGGAACCAGCACCGCAGCTCTTACCTTTAAGGAGAAAAATGCCCCCGGCGGCGCGTGCCCGAGGCACACCTGGGAGTGCCCGCGCTCAGGTGCCCCTGCCCGGTGCCCCGGCCGCCGTCTTCCCGGGGCCCTGCTTGGCGCTGCTGCCTGGCCCCCCGGCCTGGGTGGTCCTGCCCTGGGGACGCTGCAGACCCCCAACCACGGCCGGGGTGGCC…
Anoura caudifer	840	GCTCCCGAACCCCGTCCTCGGCTTCTTAACGCACCGCCCCAAGATGTTAACACGGCCCCCGTGCAGCCCCGACTTCTAGAAACGACCTCTCGCCTAATGCCTTGGACTTGTGCGCACAGTAGGGTCAGGCACTCTCTGGCCCGCAGCTCCACGGGGAAGCGCAAACACGGAACACGTCAGCGCCCCCCACTTCACGTCTGAAGACAGTGTCTCGGAGCTTCCTTCCACGGCGGTGTGCCGGGCGCCCCGGAGCCCCGGCGCCCACAGGCGGGCCACCGCCGCCCACTGACCCTCCGTCCTTGGATTTGCCGCGCACCCTCACCTTTCCCTGGCTTCTGGCACTGCCGCGCGATGCTGCTGTGGACACAGGACATGCGTGGGGGGTGGGACCGGCAACCG…
Ourebia ourebi	790	CCCTCCCGGAACCCCGTCCCCAGCTTCTTAATACAACCGCCTCTACGCTAACCTTGTCTAAATTCCCTAGTGCAGCCGGCGCCCCCACCCCGCAACCCTGCCCATACACGCGTCCTGCGGGCTCCTGGCCAGTGGCTCAATGGAGAAGACGGTGCAGCTGTCAGCTCACCCTTGGAGATCTCGAGGTCCCCGAGGGTCCAGGGCGGGCGACCCTCCACGCCCACCCTCTGGCCTGGGACGGCCTCAGGAGCGGCCTGGGGGCCCTGCCGCCGGCCCCCACGCAGGGTGTGGAGACCGGCCTGTGGCCCTGAGCTTCCTTTGGTTTCTTTCCCGCCTCCTCTCGCCTCTTAAAGCACTTCCTTTCCTAACTGATCACAGTGGAGCGGCTTCGCGGCGGGA…
Choloepus hoffmanni	440	GTTCTCTCACCTCCGCTGACACTTCCCGAGCACCTCCCTCTAACCACTGAGCCCCTCGTTTTGATTTTAGCCTATTATTTATCGGTTTCCGGGGAGCCCCCCACCCTGGAACCCCTTAGAACAAGCACCAGGGAGAGGCAGCGTAATGGCAGCCTCCGATTCTTTAATTCCCTTCTAATCTGAATGTTTAGTGTGGGTTTAACATAACGTCTATTAATCCAGGGCCTCCACGATGAGAGGGCAAGGGGAAAAAAAGGGAACACAATTTCAGAAATAAAACGTCCAAATGGTTCGACAGGAGCACACAACGCCTTTGAGCCAGGCTGTCACCTGGTCCGCACGCGTGGCCACCCCCAAGCAGCAAGTGCCACCGCGGCCGGCCTCAGCACGCGTGCACAC…
Scalopus aquaticus	1314	CCGTCTCCTGTCCTCAGCCTCTTAACCACCCTGCCTTCGGATTTTAACACGGTTCACACCAGTCACCCAGTCCCTGCCCCCGACCCCCGGCCTAACGCCTGCCCGGCCGCGCGCGGAGCAGAGTCGGGCAGGCCACACCACACTGGCAACTTCCGGCCAACAGCTACATGGAGACCTTGCCGTCGGAAACCAGCTCCGCAGCTTTTACCTTTAGGGAGAAAAATGTCCCCGGCGGCGCGTGCTCGTGGCACCCCTGGGAGAGCCCGCGCCCAGGTGGCCCCGCCCGGCTCCCTCGCGGCCGTCTTCCCGGGGCCGTGCTTGGCGTTGCTGCCTGGCACCCCGGCCTGGGTGGCCCTGCCGTGGGGGCAGTGTGGCTGCCCAGCCACGCCCAGGGTGGCC…
Tonatia saurophila	1254	CCTCAGCTTCCTAACACCCCGCCCCGAGACCCTAGCACGGCCCCCGCCCGCCCCCGCCTTCCAGAAGCAGCCTCTTGCCTATCGCCTCGGACGCCCGCGCGCAGGAGGGTCAGGGGCACAGGAGGGTCTGGCTCGCCGCACCCTGCCCGCGCGCCCTGGCCGGCAGCCCCGTGGGGAGGCGCAAGCACAGAACACGTCGGCACTCCCTCCTCTGCGTCTGAAGACGGCGTCTCGGAGCTTCCCTCCACGGCAGCGCGCCGGGCACCCCGGAGCCCCGGCGCCCAGGGGCGGGCCGCCGCCCGCTGACCCCCCACCCTTGGCCTTGCTGCACAGGCTGACCTTCCCCCGGCTTCTGGCACTGCCATGCAGTGCTGCAGTGGACACAGGACACGCGTGGGC…
Microtus montanus	329	CCATCCTCAGACTTTCTCTTCACGGTGAGGCGCACCCCTCCAACTTCCGTGGGCACTGTGAATAGACAGGCACACCGCCAAGGAGCCAGAGAGCGTGGCACGGGGGACTGTGTGGTCCAGGCTTCCTTTGTTTTCTTTCCCCTAAAGAGCTTTGCTTTTTCTAACAGGATCAGACAGTCTTGGAGTGGCTTATACACCGGGGGCTTGTGGTATGTGAGCGCAGGCTGGGCAGCAGTGAGAGTCCAGAGTGGGGTGCCCCTGGGGACGCTTCCAGGCCAGCTGTTCCCTCCACCCCACCAGCTGATATCGAGCGTGGCAGAGGGAAGGAA
Tragelaphus oryx	505	CCCTCCCGGAACCCCGTCCCCAGCTTCTTAATACAACCGCCTCGAGGCTAACCATTGTCTAAATTCCCTAGTGCAGCTGGCATCCCCCCAACCCTGCCCACACACACGTCCTGCAGGCTCCTGGCCAGCGGCTCAATGGAGAAGACGGTGCAGCTGTCAGCTCACCCTTGAAGATCAGCGAGGTCCCTGAGGGTCCAGGGTGGGCGACCCTCCACGCCCACCCTCTGCCCTGGGACGGCCTTGGACGCGGCCCTGGGGACCCTGCCGCCGGGCCCCCATGCAGGGTGTGGAGACGGACCTGTGGCTCTGAGCTTCCTTTGGTTTCTTTCCCGCCTCCTCTCACCTCTTAAAGCACTTCCTTTCCTAACCGATCACAGTGGAGCGGCTTCGCGGCGGGAG…
Microtus montanus	329	CCATCCTCAGACTTTCTCTTCACGGTGAGGCGCACCCCTCCAACTTCCGTGGGCACTGTGAATAGACAGGCACACCGCCAAGGAGCCAGAGAGCGTGGCACGGGGGACTGTGTGGTCCAGGCTTCCTTTTTTTTCTTTCCCCTAAAGAGCTTTGCTTTTTCTAACAGGATCAGACAGTCTTGGAGTGGCTTATACACCGGGGGCTTGTGGTATGTGAGCGCAGGCTGGGCAGCAGTGAGAGTCCAGAGTGGGGTGCCCCTGGGGACGCTTCCAGGCCAGCTGTTCCCTCCACCCCACCAGCTGATATCGAGCGTGGCAGAGGGAAGGAA
Lasiurus borealis	502	GCCCCTGACCCTGATCCTGACCCTGACCTATGGCTGGGCCTGGCTACTGAGGCTAGAAAAGCTGTCCTCTGCACAGTACCCTTCTAATGTGAGCAGACACGCCCTGCCCCTCCATAACGTACTGATTGTGCCTTTTGAGTTTTAGTGCCTCAGCCTTCCTTCCAGACCCCCGCAGCCTCCTTCTCCTGTAGAATGAAGATGAGGAGTGGCCTCGGTAAGGCCCTCTAATTCCATTTAATCCTGAATGTTGAGTGTGTGTTTATATAATGTCTATTAACTCATAGCCTCAGTGATGAGAGGGTAACAAAAAAAAACCCAAAAACAAAAAACAAACAAAAAAAAAACCTTTGGTAAACAAAACCTCCGAATTGCTCACTCCGAGCGGTCTGCGTGAGCTGA…
Giraffa tippelskirchi	517	CCCTCCTGGAATCCCGTCCCCAGCTTCTTAATACAACCGCCTAGACGCTAACCATTGTCTAAATTCCCTAGTGCAACCGGTATCCCCCCCGACCCTGGCCACACGCGCATCCTGTGGCTCCTGGCCAGCAGCTCAATAGAGAAGATGGTGCAGCTGTCAGCTCACCCTTGGAGACCAGCGAGGTCCGCCAGCATCCAGGGCGGGCGACCCTCCACGCCCACCCTCTGTCCTGGGGCGGCCTCGGGCACGGCCCTGGGGACCCTGCCGGGGGACGTGGCCGCCGGACCCCCACGCAGGGTGTGGAGACCGACCTGTGGCTCTGAGCTTCCTTTGGTTTCTTTCCCGCCTCCTCTCACCTCCTAAAGCGCTTCCTTTCCTAACCGATCGCAGTGGAGCGGC…
Bos frontalis	448	CCCTCCCAGAACCCCGTCCCCAGCTTCTTAATACAACTGCCTCGACGCTAACCATTGTCTAAATTCCCAAGTGCAGCAGGCATTCCCCCACCCTGCCCACATGCGCGTCCTACAGGCTCCTGGCCAGCGGCTCAATGGAGAAGACGGTGCAGCTGTCAGCTCACCCTTGAAGATCAGCGAGGTCCCTGAGGGTCCAGGGTGGGCGACCCTCCACACCCACCTTCTGCCCTGGGACGGCCTTGGATGCGGCCCTGGGGACCCTGCCGCCGGGCCCCCATGCAGAGTGTGGAGACCGACCTGCGGCTCTGAGCTTCCTTTGGTTTCTTTCCCGCCTCCTCTCACCTCTTAAAGCACTTCCTTTCCTAACCGATCACAGTGGAGCGGCTTCGCGGCGGGAGC…
Ourebia ourebi	227	CTTCCCCCATAACCTACTGATTCCCACCTTTTGATTTCAGCCTCTCTCCCACCAGACCCCCAAGAAGTCCCCACACTGGCGTCACAACCCCCCTTAGGATGAAAATGAGGAATAGTCAACGTAACGCCCAAACGTGGCTCTTTAATCCCCTTCTAATTCTGAATATTTGCGTGGGTTTACTATAATGTCTATTAATATATAGCCTCAATGATGAGAGGATAAGAAAA
Aeorestes cinereus	504	CTGACCCTGATCCTGACCCTGACCTATGGCTGGGCCTGGCTACTGAGGCTAGAAAAGCTGTCCTCTGCACAGTACCCTTCTAATGTGAGCCGACACCCCCTGCCCCTCCATAACATTACTGATTGTGCCTTTTGAGTTTTAGTGCCTCAGCCTTCCTTCCAGACCCCCGCAGCCTCCTTCTCCTGTAGAATGAAGATGAGGAGTGGCCTCGGTAAGGCCCTCTAATTCCATCTAATCCTGAATGTTGAGTGTGTGTTTATATAATGTCTATTAACTCATAGCCTCAGTGATGAGAGGGTAACAAAAAAAAAAACCCAAAAACAAAAAACGAACAAACAAAAAAACATCTTTGGTAAACAAAACCTCCAAATTGCTCACTCCGAGCGGTCTGCGTGAGCT…
Microcebus tavaratra	362	GGCGAGTAGACTGGGGAGTGGCCGCTCCTGAGTCACTGACCCAGACAGGCGGCCCGCGGGGCCCCCAGGACCCCCCGGGACAGGGGAGCTCGCCGACCCGTGCCCGGCTAACCTCGGCTGATGTCCCCTCCCGCTCCGCCCCTAACGTACTGACTCCCTTTTGATTTGAGCGTGTCTTTCGTGGCCCTCCCCAACCAAGAGCCCCACACCGGCATCGTCCTCCCTGAGAACCAGACGAGGCTCGTCACCATAACACCAAGACACGGCCCTTCTATCCCGTGCTAACCCTGAATGCTCGGTGTGGGTTTAATATAATGCCTATTAATATATATAGCCTCAATGATGAGAGGGTAAGAAAAAAA
Murina aurata	511	GCCTCTGACCCTGATCCTGACCCTGACCTATGGCTGGGCCTGGCTACTGAGGCTGGAAAAGCTGTCCTCTGCGCAGTACCCTTCTAATGTGAGCGGACAACCCTGCCCCTCCATAACGTACTGATTGTGCCTTTTGAGTTTTAGTGCCTTTTCTCAGCCTTCCCTCCAGACCCCTGCAGCCTCCTTCTCTAGAATAAAGATGGAGTGGCCTCCGTAGGGCCTCTCTAATCCCATCTAATCCTGAATGTTGAGTGTGGGTTCATGTAATGTCTATTAACTCATAGCCTCAGTGATGAGAGGGTAACAAAAACAAAACAAAACAAACACAAAAAACACCCCAAAACAAAACAAAAAAAAAATTGGGAAACAAAACCTCCAATTGTTCAGCTTGAGTGGTCT…
Hylomyscus alleni	371	TCAGCCTTCCCGAATCCTGCCCTCGGCTTCTTACTATAACTGCCTTAAACTTTTAATTCTACTTGCACCAATTAGCTAGTTAGAGCAGACCCTCTCTTAATCCCGTGGAGCCCTGAACGCGGTGGGGCCAGGCCCACGGCACCCCGACTGGTTAAAACTGTTTGTCCCTTTTCATTTGAAGACTGAGTTTCTTCAGGGTCTTCTCAGCCCCGACTTGTTCCCCCGTGTACCTTGTTCGACTCCGGAGGTTCAGGTACACGGACACCCTTCCAAGTTCACCCCCACTCCATCCTCAGACTTTCTTTTCACGGTGAGGCGCACCCCTCCAGCTTCCGTGGGCACTGCGGATAGACAGGCACACCGCCAAGGAG
Elaphurus davidianus	488	CCCTCCCGGAACCCCGTCCCCAGCTTCTTAATACAACCGCCTCAACGCTAACCATTGTCTAAATTCCCTAGTGCAGCCGGCGTCCCCCCCAACCCTGGCCACACGTGCGTCCTGCGGGCTCCTGGCCAGCGGCTCAATAGCGAAGACGGTGCAGCTGTCAGCTCCCCCTTGGAGACCAGCGAGGTCCCCGAGAGTCCAGGACGGGCGACCCTCCACGCCCACTTTCTGCCCTGGGACCCTGCTGGGGGACGTGGCCGCCGGACCCCCACCCAGGGTGTGGAGACCGACCTGTGGCTCTGAGCTTCCTTTGGTTTCTTTCCCGCCTCCTCTCACCTCCTAAAGCGCTTCCTTTCCTAACCCATCTCAGTGGAGCGGCTTCGCGGCGGAGCTTTGGTACGT…
Addax nasomaculatus	496	CCCTCCCGGAACCCCGTCCCCAGCTTCTTAATACAACCGCCTCGACGCTAACCATTGTCTAAATTCCCTAGTGCAGCCGGCGCCCCCCCAACCCTGCCCACACGCGCGTCCTGCGGGCTCCTGGCCGGTGGCTCAATGGAGAAGACGGCGCAGCTGTCAGCTCACCCTAGGAGATCAGCGAGGTCCCCGAGGGTCCAGGGTGGGCAACCCTCCACGCCCACCCTCTGCCCTGGGACGGCCTTGGGAGCGGCCCTGGGGACCCTGCCGCCGGGCCCCCACGCAGGCTGTGGAGACCGACCTTGGCTCTGAGCTTCCTTTGGTTTCTTTCCCGCCTCCTCTCACCTCTTAAAGCACTTCCTTTCCTAACCGATCACAGTGGAGCGGCTTCGCGGCGGGAGC…
Oryx gazella	454	CCCTCCCGGAACCCCGTCCCCAGCTTCTTAATACAACCGCCTCGACGCTAACCATTGTCTAAATTCCCTAGTGCAGCCGGCAGCCCCCCCAACCCTGCCCACACGCGCGTCCTGCGGGCTCCTGGCCGGTGGCTCAATGGAGAAGACGGCGCAGCTGTCAGCTCACCCTAGGAGATCAGCGAGGTCCCCGAGGGTCCAGGGTGGGCAACCCTCCACGCCCACCCTCTGCCCTGGGACGGCCTTGGGAGCGGCCCTGGGGACCCTGCCGCCGGACCCCCACGCAGGCTGTGGAGACCGACCTTGGCTCTGAGCTTCCTTTGGTTTCTTTCCCGCCTCCTCTCACCTCTTAAAGCACTTCCTTTCCTAACCGATCACAGTGGAGCGGCTTCGCGGCGGGAG…
Nesogale talazaci	1229	ACAGAACCCCATGCTCTGCTTCCTAACCCTGCTGCCTAACGTCCTAACCCGTTTGCCCTCGCCCACTCCCAACCCATGCTCCCAGGATGCCCGTGGCTTTGTGCTCCCCGGGGGCCCCCTACCCCGCCCCGCTGGAGACACGCGCGTGACTAACACCACTCTTTTACGTCCTTGGGGACTTGCCGCCGGCCGCGTCCTGCGCAGGCGCGCGGGCCGGTCCCCGTGCCCCAGCTTCCCGCTGGGTCCGGCCACTGCCGTGGACACTGCGCAGGGAGCGAGGCACATGCAGGTGGCGCGGCTGCCGATCCGGCTTGGTTTGGCTTTCTTTCCCCGCTGGCTGGTTCCTCTCACCTCCGCTACCCTCGTCCCCGTAACAGGATCGGCAGCCAGGGACGGCCG…
Addax nasomaculatus	190	AAAAAAAAAAGAAAATTTCAGAAACAAAATCTCCAAATTGCTCGACACACACACTGCGTCTTTGAGCTGGTTGTGACTGAGTGACCTCCATTCGTGGCCACACCCAACAATGAGAGCTGTGACCACAGGTCTCAAGGAGAGTATGCACTGTTCTTGAACATTGAAATAAAGTAATACACTTTTAATGGTA
Myrmecobius fasciatus	313	GCCCCAAAGCACTATTTTAAATTCCAGTTCACCTTTATATATTTACGTATAATGCAATGTCTGTTAACATATAGCAATGCATGAAGAGAGGGTAAGGAAAAACAGGAACAAAGTTAAGGAGAAAAAACCCTCCAAATTGTTCAGCAAAGAAAAAAAAATTACATTTTTGAGATAGATTGCTGAATGTCTTAATCTCTCTGTAGATGTGTTTTCTCTCTGTAGCTTCCCCCAAAAATAAATTCTGCAATATATTTGAGTTTAAAAGTCTACACTGTGTCAAAAGTGGAAAAATCTTAAGCTTATAAAAATGATT
Ourebia ourebi	188	AAAAAAAGAAAATTTCAGAAACAAAATCTCCAAATTGCTAGACACACAACACTGCATCTTTGAGCTGGTTGTGACTGAGTGACCTCCGTTTGTGGCCACACTCAACAATGAGAGCTGTGACCATGGGTCTCAAGGAAAGCATGCACTGTTCTTGAATATTGAAATAAAGTAATACACTTTTAATGATA
Macroglossus sobrinus	698	AGGAGTGGCTTCACCCCGCGGGGGCTTCGGTACGTGAGAGGCGGGCGGGCAGCTGAGACGGAGTGACGGCGGGCGCTCGGGCCGCTGGGCCGCGCCCGCACCCAGCGGCCTGGGCTGGCGCGTGGCGGAGGGGACAGAGGGGACAGGAGGCAGAAGGGCCGGGCGGTGGCCTCGAGCAGGACACGGGATCTCGTCGGAAACCAGGTGACGGCAGCAGGAGCCGGAGCGCGCTCCACACACCCCCGGTTTCCTCCTCCCCGGAGCCGCCGAGCTCTGGGGGGGCTGCACGGACAGCGGGACTGGACGGGTCTTCTGGGTGGCCACGCAGTGTCACACGGGTCCCGGTGGGAGCCGAGGGTGACGGGCAGGCGGCACGCTCCCCACGGCAGTGCGCAATGC…
Noctilio leporinus	860	CCTCGGCTTCCTAACCCGCTGCGCTAGGAGCTAACACGCCCGCTGCTTCTAGAAGCCGCCTCCCGCCTGGTGCCCGGACCTGCGCACGGGGGTCCGGCCACCGCGCCCTCCTGGCACATCCGGCCACCGCTACCTGGAGAAACGCAAACCAAAACCCACCGACACGCCTACTTCGTGTCTGAACACTCGGTGTCCGGATCTCGCTCCACGCCAGCGCCCAGGGCCCGGCCGCCGCCCGCCGACCCTCCGTCCCTGGACTTGCTGGCGGCACCGCTGACCTTCCCGGCTTCTGGCCGGCGCCGCGGTGGACACGGGACACGTGCGGGCGGGGGGCTGGCGCCCCCTCCCAGGGTTCCTCCCCCGCCCGGTTTCCCCCCTAAGGCCCCTCACCCTCCTAAC…
Rousettus leschenaultii	1084	CCTCAGCTCCTTAACCTTGACCCGAGGTTCTAACAGTCCCCGTCCGCCCCATCCTAGCCACGACCTCCGGCCTAACGCCCCGCGCGGGTGCGCACAGTCGGGCCAGGCGCACCGCACCCGACCCGCGACGTCTGGCCAAAGCTACGCGGAGAAAACGCAAACACGACACGGCGAAACGGTGACGCCGTCACTGCTCTGTCTGGAGACGAGGCGTCCTGGGGGCTCGGCCCCCCGCGGCCCCTCCAGGTCCCCCTCATCCTCGGACGTGCGTAGCCCGCCTGCCCGCGGCCGCCAGCACTGCCGCGAGGCACGGGGCCCGTGGCGGCCGCGCCTCCCCCGCTTCTAGCCCCGCGTGACCCGCGACCCGCCCGTGTCACCCCCAGCACCCCCCCCGGGACC…
Mesoplodon bidens	138	GCATCTTTGAGCTACTGTTGACTGAGTGACCTCCATTCGTGGCTACACCCAACAGCAAGAGCTGTGACCCTGGGTCTCGTGGAAAGTATGCACTGTTCTTGAATATTGAAATAAAATAATACACTTTTAATGATATTT
Solenodon paradoxus	684	CCGCTTCTTAATGTAACTGCCTTAGACGTTAACCCGACGCGTTTAGTCCCAGCCACTGACCGCCTAACGCCGTGCAGCCGCCCCCGCAGGCACCGTCCAGTGGAGAAAACGCCGGCAGAGACGGTTCCACTGCAGCTTTCAGCTCGAAGACACACATCCGACGGCCCTTCCCTGGACGTGCGCGCCGGGCTGTGCCGGGGGCGCCGCGCCCCGGGCGCTCCCCACACCTCGGACTCGCTTTGCGCGGCTGCGGCGAAGTCAGCTTCCGCCGGTGGCACTGCCATGGGGACCCTGCGGGAGCCCAGAGACTCGGGCAGGGCGGTGAGGCCCAGGGGGCAGCTTCCTTTCTTTTCTTCTCACCTCCCAGCGCTCATCCCTAACAAGGCAGGCGGGGGGCCT…
Miniopterus schreibersii	313	CTGCCCAGCCTCCTGAGGGTAGGAAGCCTGTCCTCTGAACGGTGCCGTCTAACGTGAGCTCACCCCTGCCCCTCCGTAACGTACTGATTGCGCCTTTGAGTTTTGACGCCTCTCTGGGCCTCCCTTCCTGATCCCTGCAGCCCCTTCTCCCCAGAACGAAGGTGAGGGGCGGCCTCCGAGGGCCCCTCTAATCCCGTCTAACCCTGAATGGCGAGTGTGGGTTTATATGTCAATTAACACGCAGCCTCAGTGATGAGAGGGTAACAAAAATAAAAAACCACCTTTGGGAAACAGAACCTCCAAATTGCTCGAC
Macrotus californicus	462	CCTGGCCTCTGGCTGGGCCCCGCCAGCCCCGAGGCTGGAGAAGCCGTCCCCAGAGTGGTCCTTCTAATGTGCGCTGACACCCCTGCTCCTCTGTAACACACTGATTCTGCGTTTTGAGTTGTAGTGCCTCTTCTCAGCCTTCCTTCTAGATCCCCTGTGGCCTGCTTCCCCCCTGGAGTGAAGAGGGGGCGTGGCCTCCATAGGCCCCCCTAATCCTGTCTAACCTTGACTGTTGAGTGTGGGTTTATATAACGTCCACTAACACAGTCTCAGCAATGAGAGGCTGACCAGACAGAACCGCCTTCGGGAAACCAAACCCCACATCGCTCGCCCCACGCAGCCCACGTCTGAGCTGCTGCTGGCGGGGGAGCCCCACGCAGACGACACCCCAACAGCAGC…
Sylvilagus bachmani	276	GCCGAGCACTGCCCGCAGGCCCCGCTGTGCGACTGCAGCGGGCGCGTGGGGAGGGATGACTGTTGCGATCCGAGCTTCCTTTGGTTTCTTTCCCCGCTGACTTGGTTTCCCCTAACAGGATTGGCAGTCACAGAGTGGCTTACTGCGTGCGGGAGCGTTTGGCAAGTGGAAGCGGGCCGGGCAGCTGGGAGAGTCCACGGCGGCGGCTCGCGCGGCCCCGCCTGGCAGGATTCGTGCGTGGCGCAGGGAGAGGAGGAGGCGGGCGTGGGCCGGGCA
Tragelaphus oryx	234	GACCTACTTTCTACGGAGCCCGGCCGGAGGGCGGAGGCGGCGCAGCTCAGAGCGGTGGCAGGACGTTCCGGGAGCCTCGCGGTGGCCGCGGCCATCGTGAGCGCGAAGGTGACAGGTGGCGTGCTTGGCACGCCGGTGCGCACAGCGAACACTAACCCTTGCGGAGAGATAACCACCCCACCTGCTTCCTCCCAGAAACCCACTGACCAGCACACTCGCTTTTCCTGAATTGCT
Alcelaphus buselaphus	332	GGGAGCTTTGGTACGTGGCAGGCGGGCGGGCAGCTGGGAGTGTCCCGTGTGGTGGCCGCGGCTCACACCCCGGAGGAGCCGGATCGGCGCGTGCGGAGAAGGGACGGGGGCGAACTCGGCCGGGCCTCGGGGGTCCCGCGACGGCGCCCCCGACAACCTGCTTTCTACGGAGCCCGGCCGGAGGGCGGAGGCGGCGCAGCTCAGAGCGGTGGCAGGACGTTCCGGGAGCCTCGCGGTGGCCGCGGCCATCGCGAGCGCGAAGGTGACAGGTGGCGTGCTCGGCACGGCGGTGCGCACAGCGAACACTAACCCTTGGGGAGAGATAACCAGCC
Tragelaphus oryx	234	GACCTACTTTCTACGGAGCCCGGCCGGAGGGCGGAGGCGGCGCAGCTCAGAGCAGTGGCAGGACGTTCCAGGAGCCTCGCGGTGGCCGCGGCCATCGCGAGCGCGAAGGTGACAGGTGGCGTGCTTGGCACGCCGGTGCGCACAGCGAACACTAACCCTTGGGGAGAGATAACCACCCCACCTGCTTCCTCCCAGAAACCCACTGACCAGCACACTCGCTTTTCCTGAATTGCT
Moschus chrysogaster	263	CCCTCCCGGAACCCCGTCCCCGGCTTCTTAATACAACCGCCTTGACACTAACCATTGTCTAAATTCCCAAGTGCAGCCGGCGTCCCCCCAACCCTGACCACATGCTTGTCCTGCGGGCTCCTGGCCAGCGGCTCAATGGAGAAGATGGTGCAGCTGTCAGCTCACCCTCGGAGATCAGCGAGGTCCCCGAGCGTCCAGGGCAGGCGACCCTCCACGCCCAGCCTCTGCCCTGGGATGGCCTTGGGCGCGGCCCTGGGGACCCT
Eidolon helvum	256	CAGGACCAGGCAGCAGGAGTGGCTTCACCCCACAGGGGCTTCGGTACGTGAGAGGCGGGCGGGCAGCTGAGGCGGAGCGACGGTGGCGCACGGGTGCTGGGCTGTGCCCACACCCCGCTGGCTGAGCTGGAGCGTGGCAGAGGGGACAGGAGGCAGAAGGGCCGGGCGGTGGCCCCGAGCAGGACACGGGATCTCGCTGGAAACCAGGTGACGGCACGGCAGGAGCCGGAGCGCGCTCCACACACCACCTGTTTCC
Solenodon paradoxus	234	CCCTAACCTACTGACCGCCTTTTCGTTTCCGCCGGGGCTTCCGGGCGCCGGCATCCCGCCCCCAACGGCAGAGATTGTCCCTAACGACCCGCGTCCCTGTAACCAGCCTAATTCTAACGTCTAGTGTGGGTTTACTTGAACCTCATTAATACGTAGTGTCCTCGACGAGAGGGTAGGACAAAAAGGAAAGAAATTTCCAGAGACAAAAGCCCAAACTGCTCAACCGCACTCTTC
Carollia perspicillata	226	CTGCTCCCGAACCCCGTCCTCGGCTTCTTAACGCACCGCCCCAAGCTGTTAACACGCCCCCGTCCACCCCCGACTTCTAGAAACGACCTCTGGCCTAATGCCTTGGACTTGTGCACACAGTAGGGTCAGGCACACAGCACCCTCCTGGCACGCTCTGGCCCGCACCTCCACGGGGCAGCGCAAACACGGAACACGTCGCACTCCCTACTTCACGTCTGAAGACAGC
Carollia perspicillata	225	CTGCTCCCGAACCCCGTCCTCGGCTTCTTAACGCACCGCCCCAAGCTGTTAACACGCCCCCGTCCACCCCCGACTTCTAGAAACGACCTCTGGCCTAATGCCTTGGACTTGTGCGCACAGTAGGGTCAGGCACACAGCACCCTCCTGGCACGCTCTGGCCCGCACCTCCACGGGGCAGCGCAAACACGGAACACATCGCACTCCCTACTTCACGTCTGAAGACAG
Sylvilagus bachmani	182	CACAGAACCCCGTCCTCGGCTTCCTAACCCAACGGCCTTAAAACTTTAACAGCGTCCGCACCCCCCCTACTCAGAGCAGACCTGTCCCCTAACCCGGCGAGCGGTGCACGCCTGGGGTCCTGCGGGGGCACCTGCTACCGGAGACGGAGACAGGACCTGGCTGCGCGGTGCCCGGGGCTCAA
Bettongia penicillata	693	CCCAGCCCACGTCCTTCTGGTAGCAAGTGGGGCCTCCAGAGCAGTGAATAGATGTTAGGAATTGTTTACTTGAACTTTCTAAAACCAACTGCTCATCTTGGGTGTAACAGAGATGCTCTCTCTTTACATGACTGTTGCCATGGCTCTTGGTGGAACCGGCCAAGGAAAACACCCCTCTCCAGCAGCCGACCTTGGCCTCCCCTGCAGCGCCATGGGCTCTGGGGCTACCTGGCCACAGCCTGGGGCTTCTCACGGGAGCGATCAGGGAGGCCAGGATCTGTCCAGGGACTGACTACCTGCGGGGGACGCGGGGAGCCAGCCAGAAACGCAGGAACGCTCTGCTTGGTGGGCTTCCTCCCTTTCTCTGCTTCCTTCCTTCCCTCCCTCCCTTCCTCTTTC…
Antechinus stuartii	970	GGAAAGCAGAGCCCGCCGTGGGGCAGCTACGCAAACTCCTAATTAACGGGGCCGCGAGAGGTGATGGGAGAGGGAGCCCAGCACCCGGCTTCCCCCCACTTTATTTCCCCCGAGAGCCTCTGGGGGGGCATTAAGTCCCTGGGTTAGAGGCGGATTTTTCTGCAGGGGTGTCGGGGGTCGGCGGGGGAAATAAAGCCAGGCGGGCCCCCACCCCAGCTGAACCCGGGCCCCCGCCGGGGCCTGCTTTGGAGAGAGGCCCTGTGGATGGAGAAGCCTGCTGGGCCAGCCCGAGAGCGAAGGGGAAGTGTCCCGGCCCATCCCAGAGATGCTGCTGGCCTTCTCTTGCCTGTTAATGACTTCCTCCTCTCCTCCTTTCTCCTCCTCCTCTTCCTCTTTCTT…
Pontoporia blainvillei	211	GCCCTGCCCCGTGTCCCGGAATCCCGTCCGTCCGTCCCCAGCTTCTTAACACAACTGCCTGGAAGTTAACAGCGAGCCGTAGATCCCTAACGTAGCCCGCTGCCCCCTAACCCTGGCGACAGCGCACAGCAGGCCCCGCGCGCGGCCTGCCGGCTTCTGGCCGGCCGCCCCTCTGTCCCCTCGCCCTTGGAGATCAGTGACGTCCCCCGAG
Tympanoctomys barrerae	893	GTCAAATGGAAAAAAAAAAAAAAACTGTTTAACAATATCTTTTGTGACTTGTTTGTGGGATTGTTGCTGTCGGGCTGTCTGGTTTCCTTTTGCTTTCTGCCTCACGTTCACATTTGCGGACACACACAATGGAGGCGCCGTCTGCCCGAGGGCCCGCCGCGGCACATCTGGGCCACGTCCCGCTCTGCGTTTGTCTCTAGGGACTGATGGGGTTTGGGGTGGCCGACTCCAGAATGTTCCACGGCGGGGCACTTCGGGGGGCAGCGCGGCAGAGCCCTTGCCCACCCTAGCGACGGCGATCACACGGTGCAGCTTGCGGGTGGGTCCAAGCCGGGTGTGCGTTCTTCCCGTTTGGGAAAAGAAAGAAAACTCAGTGCTACCTAGATATTTGCAAGGCAA…
Paradoxurus hermaphroditus	855	GAAAAGGGAGAAGATACAGGAAAGGGCCCAGGACGGTGCTTAGGGCTCTGTTGGGGGACAGGGGCCTGGCTGCTCCGTCTTCCGGGGGCCAGGGCCCTTCGTTCTTCGCTGACCGTCGCCCAGCGCCCTGCTCGCCGCTCTGCCGGCCTGCTGTTTCGGCGCTGGCCGCCCCGGGCCTGGCTGCTGTTCCAGGGTGGAAATGACAGAGAGAGAGGACAGGGGGAATGACCCAGCTTCGAGCCCATCTCGGCCTCCACAGGTGCCCAAGGTGGAAAGAGCTTTCTTTTCTTTTCTTTTCTTTTCTTTTCTTTTCTTTTCTTTTCTTTTCTTTTCTTTTTTTCTTTTCGTTTCTTTTCTTTTCATTTCGTTTCTTTTCCTTTTTTCTTTTCATTTCTTTTC…
Megaderma lyra	362	TTCTTTTCTTTCCTTTATTTCCCTCCCTTCTCTTTCCCCAAAGCAATTTGATCCTAAATCCAGGGGGGCTTACAATGGCAGGTGTCTCCGCCAGGGAGGAGGTGGTAAGGGAGGTGCTCCGCGAGGGCAGGAGGGGCAGTCCTGTGTGTTACAGGGTGTTGAAGTCCATGGGGGCGGGGGGGTGTCCATGGAGGAGCGGTGCCTGGAACAAGACGAAGGAGCCTGATCAGAGTGAGCAGGGCAACCTCATGGGAGGGAAATCGGGTGCGGGGTTTTGGAGCTTGAGTAGGTGGGTTGGATGTCCCCTCCGGAAGGAGACCTAAGACCCATGGAGGGGCGGGGGCGCGTGGGGAATCAGGACG
Dasyprocta punctata	808	AAGTGGAGCAGAAGGAGGAGAAGGAGGACCAGGTAGGGCTGGATGTCTCCCAAGGCTGGATCAGGGGGGACCCTGAGCCCCTCTCTCCCCTGGGTAAAGCTGCTTGTGCTGCAGGAGGTGGTTCTGGGCCTGGAGGAAGATTGCAGGGCCTCTCAGGGCCAGTTGATGGGCACTGCCCAGAGCCGGGCTGAGGAGCCCACTGCGGGATCCCCACACACCGAGGGTGAGGTGGCCTGGGTGAATGGCGTCCCGGGAGGGGCGGCAGGGCAGGCAGGGCAAGCGGAGCAGCACTCACTGCCTGCTGCTCTCTCTCCACAGATACTGCGGAGGGGAGCCCTGCGCACCCCAAGGAGCCTGCAGGGGGAGAGGCTGGGGCGGGGTCCTGCCCAGAGCACCCGC…
Dasyurus viverrinus	944	CGGGATCAAGAAGCAAAAGACGGTAGGACTCGGCCCCGCCGCCCGGCGGCCCCCGCCCGCCCCCGAGCGGCTCCGGGCGGGCGAGCGGATCGGAGCTGCCCGAGCCCGACGCCCGTGCCCCTTCCCAGCCCGTGCCCGCCGGCCCGGCTCCCGCCTCCTTCCTTTCCGGGCGCCCCGGTCCTGTCCCGCCGAGTAGGCGGCCGGGGAAGGAGGGAGCGAGCGAGGCGCCCGGGTTCGTGGGGCAGGTCTTCCAGGAAAAGGTTTTGTCACTTCTCTCCCTCGTTTTCATCAACTTGCTCTCGTCAATTTGTCTTCCTCCTCCTCTTTTCCTCTTCTTCCTCTTCTTCCTCCTCTTCCTCCTCTTCTTCCTCCTCTTCTTCTTCCTCTTCTTCTTCCTCC…
Macaca arctoides	568	GGGCCGGCTGCGGCACCGAGGGCCCGGGCACTGCGGCCGCGGGCGGCTGCGCGGCTGCGGGGNCGGCAGCTTCTGCGGGGTGCTCGGGCCGCTCAGCTCCGGCCCCGGGCCTGCGGGACAAGAGCGACATGGGCAGCTCGGGCGGGACGGCGCCCCGCGGGCCACACCCGGCCTGCCCGCCGCCCCCCGGGGCCCAGTGCTGGGGACCATTAAGTGTCTTAAACACCTAAGGGAAGAGAAGAAAAAAAAAAAAGAGGGCAAGAAGGAAGAGGAGGAGGGAGGGAGAGGAGGGCAAGGCAGGGAATGGGGTAAAAGGAAAAAGAAAACGGAGAAGGAAAAAGACACAGAAAGAAAAAAGAATCTGGCATCTATCCCCATAGGGAAATGGCATTCACTAAC…
Macaca arctoides	922	GAGGGGCCAGGGCCTTGGCGGCCCAGGCGTCCAAACCCTCTCCTGGTCCAGGGCTGGGTGAGGGTGAATTACGAATTGTTCCAGGGGCAGGCAGTCCCCCAGCCTTCACAGCCTGCAGGTTCTTTCTGGTTTTGTTCTTTCTCCCTTTCCTCCTTCCTTCCTTCCTTCACCAATGCATTCTGGTTTGGATTGGATTTTTTTTCTCTCTTTCTCCCTCTGTCTCTCTTTTTCTTTCTTTCTTTCTTTGTCTCCTTTTCTTTCTTTTTTCCTCTTTCTTTCATTCTCTCTCTCCTTCCTTCCTTCCTTTGCCAATGCATTGGTTTATTTTCTTTCCTTTTCTGCCTTCTTTCCTTTCTTTGGAAGTTCACTCTGGTTTTGTTTTGCTTGCTTGCTTTCCCC…

## Sheet: MLS homologue sequences
Species	Length	Sequence
Rattus norwegicus	110	GGAAACGGGGACUUAGGGGAACACGCUGGAGAUGCCAUGUGUGGCUGCCGAAGGUCACCAUCUCUCCUCAGUGGCUCCCCAGAGCAGGUGCUUUUAAGAACCCUGUUUCC
Praomys delectorum	110	GGAAACGGGGAUUUAGGGGAACACGCUGGAGAUGCCAUGUGUGGCUGCCAAAUGUCACCAUCUCUCCUCAGUGGCUCCCCAGAGCAGGUGCUUUUAAGAACCCCGUUUCC
Apodemus speciosus	110	GGAAACGGGGACUUAGGGGAACACGCUGGAGAUGCCAUGUGUGGCCGCCGAAUGUCACCUUCUCUCCUCAGUGGCUCCCCAGAGCAGGUGCUUUUAAGAACCCCGUUUCC
Rhabdomys dilectus	110	GGAAACGGGGACUUAGGGGAACACGCUGGAGAUGCCAUGUGUGGCUGCCGAAUGUCACCAUCUCUCCUCAGUGGCUCCCCGGAGCAGGUGCUUUUAAGAAUCCCGUUUCC
Grammomys dolichurus	110	GGAAACGGGGACUUAGGGGAACACACUGGAGAUGCCAUGUGUGGCUCCCAAAUGUCACCAUCUCUCCUCAGUGGCUCCCCAGAGCAGGUGCUUUUCAGAAUCCCGUUUCC
Peromyscus polionotus	110	GGAAAUGGGGACUUAGGGGAACACGCUGGAGAUGUCAUGUGUGGCCACCAAAUGUCACCAUCUCUCCUCGGUGGCUCCUCAGAGCAGGUGCUUCUAAGAACCCCAUUUCC
Mus spicilegus	107	GGAAACGGGGACUUAGGGGAACACGCUGGAGAUGUGUGUGGCCGCCAAAUGUCACCAUCUCUCCUCAGUGGCUCCCCAGAGCAGGUGCUUUUAAGAACCCUGUUUCC
Neotoma lepida	110	GGAAAUGGGGACUUCGGGGAACACGCUGGAGAUGUCAUGUGUGGCCAGCGAGUGUCACCAUCUCUCCUCAGUGGCUCCUCAGAGCAGGUGCUUUUAAGAACCCUAUUUCC
Mus musculus	107	GGAAACGGGGACUUAGGAGAACACGCUGGAGAUAUGUGUGGCCGCCAAAUGUCACCAUCUCUCCUCAGUGGCUCCCCAGAGCUGGUGCUUUUAAGAACCCUGUUUCC
Ondatra zibethicus	110	GGAAAUGGGGACUUAGGGAAACACGCUGGAGAUGUCAUGUGUGGCCGCCGAACGUCACCAUCUCUCCUCAGUGGCCCCUCAGGGCAGGUGCUUUUAAGAACCCCAUUUCC
Rhynchomys soricoides	110	GGAAACGGGGACUUACGGGAAUACGCUGGAGAGGCCAUGCGUGGCUGCCGAAUGUCACCAUCUCUCCUCAGUGGCUACCCAGAGCAGGUGCUUUUAAGAACCCCGUUUCC
Microtus richardsoni	110	GGAAAUGGGGACUUAGGGAAACAUGCUGGAGAUGUCAUGUGUGGCCCCCGAAUGUCACCAUCUCUCCUCAGUGGCCCCUCAGGGCAGGUGCUUUUAAGAUCCCCAUUUCC
Microtus montanus	110	GGAAAUGGGGACUUAGGGAAACAUGCUGGAGAUGUCAUGUGUGGCCCCCAAAUGUCACCAUCUCUCCUCAGUGGCCCCUCAGGGCAGGUGCUUUUAAGAUCCCCAUUUCC
Rhombomys opimus	110	GGAAACGGGGACUUAGGGAAACUCGCUGGAGAUGCCAUGUGUGGCCACUGCACGUCACCAUCGCUCCCCGGUGGCUCCCCAGAGCCGGUGCUUUUAAGAACCCCGUUUCC
Sigmodon hispidus	110	GGAAAUGGGGAGUUAGGAGUACACGCUGGAGAUGUCAUGUGUGGCCUCCGAAUGUCACCACCUCUCCUCAGUGGCUCCUCAGAGCUAGUGCUUUUAAGAACCCCAUUUCC
Ellobius talpinus	110	GGAAAUGGGGACUUAGGGAAACACGCUGGAGAUGUCAUGUGUGGCCUCCGAACGUCACCAUCUCUCCUCAGUGGGCCCUCAGGGCAGGUGCUUUUAAGAUCGCCAUUUCC
Ellobius lutescens	110	GGAAAUGGGGACUUACGGAAACACGCUGGAGAUGUCAUGUGUGGCCUCCGAACAUCACUAUCUCUCCUCAGUGGCCCCUCAGGGCAGGUGCUUUUAAGAUCCCCAUUUCC
Cricetomys gambianus	110	GGAAACGGGGACUUGGGGAAGCUCGCUGGAGAUGUCAAGUGUGGUCUACGAAUGUCACCAUCCCUCCUCAGCGGCUCCCCAGAGCAGGUGCUUUCAAGAACUCCGUCUCC
Rhizomys pruinosus	113	GGAAACGGGACCUUUGGGAAAUGAGGCACUGGAGAUGCCAUGUGUGGCCACUGAACGUCGCCGUCGCUCCUCAGUGGCCCCUCAGAACACCCACUGUCAAGAACCCUGUUUCC
Zapus hudsonius	103	GGAAAUGGGGACUUUGGGAAACAAGACGUCACGAGUGGCCAUCAGAUGUCAUCAUGGUUCCUUGGUGGCCCCCAGAGCAGCUGCUAUCAAGAACCCCAUUUCC
Orientallactaga bullata	103	GGAGACGGGGACUUCAAGAAACAAGACGUCAUGUGUGGCCAUCCAAUGUCACCACCGCUCUUUGGUGGCCCCCAGAGCAGCUGCUAUCAAGAACCCCGUCUCC
Typhlomys cinereus	113	GGAAACGGGGAGUUGGAGAAACCAGGUGCUGGCCAUGCUGCGUGUGGCCACUGACCAUUGCUGUCGCUACUCGGUGGCCCCUCAGAGCAGCUGCUGUCAAGACCCCCGUUUCC
Glis glis	117	GGAAACGGGGACCUGGGGAACUGGGAGACGUGGGGGUGCCGUGCGGGUGACCGCGGGACGUCACUGUCGCUCCGCACAGUGGCGGCCAGAGCGGCCACUAUCAAGAACCCCGUUUCC
Pedetes capensis	113	GGAAACGGGAACUUUGGGAAAUGAGGCGCUGGAGACGUCCUGCUGUGGCCGGCGGAGGUCACUGUGGCCCCGCAGUGGCCCUCGGAGCAGCCACCGCCAAGAACCCCGUUUCC
Hystrix cristata	116	GGAAACGGGAACUGUGGGAGACUGGGCUCUGAAGAUGUCGCAAGAGUGGCCUCUGGAUGGCACUGUCGCUCUGCGCAACAGCCACCAGAGCAGCCGCUAUCGAGAACCCCGUUUCC
Thryonomys swinderianus	116	GGAAACGGGAACUGUGGGAGAUUCGGUGCUGAAGAUGUCGCGCGCGUGGGCUCCGGAUGGCCCUGUGGCUCUGCACGCCGGCCACCGGAGCAACUGCCGUCAGGAACCCCGUUUCC
Hystrix brachyura	116	GGAAACGGGAACUGUGGGAGACUGGGCUCUGAAGAUGUCGCAAGAGUGGCCUCUGGAUGGCACUGUCGCUCUGCACAACAGCCAUCAGAGCAGCCACUAUCAAGAACCCCGUUUCC
Petromus typicus	119	GGAAAUGGGAACUGUGGGAGAUGAGGUACUGAAGAUGUCGUCACAUGCAUGGUCUCCGGAUGGCACUGUGGCUCUGUACACCGGCCACCAGAGCAACUGCGAUCAAGAACCCCGUUUCC
Dolichotis patagonum	115	GGAAACGGGAACUGUGGAAGAUUAGAUGCUAAAGAUGUUGCGUGUGUGGCCGCCGAUGGCACUGUCACUCUGCACAGCGGCCAUCUGAACAGCCACUGUCAAGAAUUCCGUUUCC
Microcebus ravelobensis	116	GGAAACGGGGCCUGCUUGGAAACCGGGUGGCGGAGAUGUCCUACAGGUGGCUGCGCGUUGUCACUGUGGCCCCGCACGGUGGCACCAGAGCGGCCUCCGCAAACGACCUCGUUUCC
Microcebus tavaratra	116	GGAAACGGGGCCUGCUUGGAAACUGGGUGGCGGAGAUGUCCUACACGUGGCUGCGCGUUGUCACUGUGGCCCCGCACGGUGGCACCAGAGCGGCCUCCGCAAACGACCUCGUUUCC
Eulemur flavifrons	116	GGAAACGGGGCCUGCUUGGAAACUGGGUGACGGAGACGUCCUACAUGUGGCUGCGGGUUGUCACUGUCACCCCGCACGGUGGCACCAGAGCAGCCUCCACAAAUGACCUCGUUUCC
Eulemur macaco	116	GGAAACGGGGCCUGCUUGGAAACUGGGUGACGGAGACGUCCUACAUGUGGCUGCGGGUUGUCACUGUCACCCCGCACGGUGGCACCAGAGCAGCCUCCACAAAUGACCUCGUUUCC
Graphiurus murinus	115	GGAAACGGGGACCUGGGGCAUUGGGCAAUGGGGGGUGCCAUGCUGGUGGUCCUGGACCUCGCUGUCACUCCGCACGGCGGUGGCCAGGGCGGCCGCUGUCAAGAUUCCCGAUUCC
Prolemur simus	116	GGAAACGGGGCCUGCUUGGAAACUGGGUGACGGAGACGUCCUACGUGUGGCUGCAGGUUGUCACUGUCACCCCGCACGGUGGCACCAGAGCAGCCUCCACAAAUGACCUCGUUUCC
Hoolock leuconedys	116	GGAAACAGGGUCUUCCUGGAGAUUUGGUGAUGGAGAUGUCACGCAGGCGGCCUCUGGACGUCACCGUUGCCCUGCACGGUGGCCCCAGAGCAGCCUCUAUGAACAACCUCGUUUCC
Nomascus siki	116	GGAAACAGGGUCUUCCUGGAGAUUUGGUGAUGGAGAUGUCACGCAGGCGGCCUCUGGACGUCACCGUUGCCCUGCACGGUGGCCCCAGAGCAGCCUCUAUGAACAACCUCGUUUCC
Hydrochoerus hydrochaeris	116	GGAAACGGGAACUGUGGGAGAUUAGAUGCUAAAGAUGUUGCGUGUGUGGCCUCCGGGUGGCACUGUCACUCUGCACAGCGGCCACCUGAACAGCCACUAUGAAGAAUUCCGUUUCC
Capromys pilorides	116	GGAAACGCGGACUGUGGGCGAUUAGAUGCUGAAGAUGUGCCAGGUGCGGCCUCUGGAUGGCACUGUUGCUCUGCACAGCAGCCACAGGAGUCGCCACCUUCAAGAAUCCCGUUUCC
Myocastor coypus	113	GGAAAUGCGGACUGUGGGUGAUCAGAUGCUGAACAUGUGGCAGAUGUGGCCUCCGGAUGGCACUGUCGCUCUGCACAGUGGCCACCAGAACAGCCAUCAAGAAUCCCAUUUCC
Mirza coquereli	116	GGAAACGGGGCCUGCUUGGAAACUGGGUGGCGGAGAUGUCCUACACGUGGCUGCGGGUUGUCACUGUGGCCGCGCACGGUGGCACCAGAACGGCCUCCGCAAACGACCUCGUUUCC
Mirza zaza	116	GGAAACGGGGCCUGCUUGGAAACUGGGUGGCGGAGAUGUCCUACACGUGGCUGCGGGUUGUCACUGUGGCCGCGCACGGUGGCACCAGAACGGCCUCCGCAAACGACCUCGUUUCC
Cavia tschudii	116	GGGAACGGGAACUGUGGGAGAUUAGAUGCUAAAGAUGUCGCGUGUGUGGCUUCCGGAUGGCACUGUCACCCUGCACAGCGGCCACCUGAACAGCCACUCUCAAGAUUUCCGUUUCC
Cheirogaleus medius	116	GGAAACGGGGCCUGCUUGGAAACUGGGUGACGGAGAUGUCCUACAUGUGGCUGCGGGUUGUCACUGUGGCCCCGCACGGUGGCACCAGAGCAGCCUCCACAAACGACCUCGUUUCC
Microcebus sp.	116	GGAAACGGGGCCUGCUUGGAAACUGGGUGGCGGAGAUGUCCUACACGUGGCUGCGUGUUGUCACUGUGGCCCCGCACGGUGGCACCGGAGCGCCCUCCGCAAACAACCUCGUUUCC
Hylobates pileatus	116	GGAAACAGGGUCUUCCUGGAGAUUUGGUGAUGGAGAUGUCACGCAGGCGGCCUCUGGACGUCACCGUUGCCCUGCACGGUGGCCCCAGAGCAGCCUCUAAGAACAACCUCGUUUCC
Microcebus mittermeieri	116	GGAAACGGGGCCUGCUUGGAAACUGGGUGGCAGAGAUGUCCUACACGUGGCUGCGCGUUGUCACUGUGGCCCCGCACGGUGGCACCAGAGCGGCCUCCGCAAACGACCUCGUUUCC
Homo sapiens	116	GGAAACAGGGUCUUCCUGGAGAUUUGGUGAUGGAGAUGUCAAGCAGGUGGCCUCUGGACGUCACCGUUGCCCUGCAUGGUGGCCCCAGAGCAGCCUCUAUGAACAACCUCGUUUCC
Pan troglodytes	116	GGAAACAGGGUCUUCCUGGAGAUUUGGUGAUGGAGAUGUCAAGCAGGUGGCCUCUGGACGUCACCGUUGCCCUGCAUGGUGGCCCCAGAGCAGCCUCUAUGAACAACCUCGUUUCC
Cavia aperea	116	GGGAACGGGAACUGUGGGAGAUUAGAUGCUAAAGAUGUCGCGUGUGUGGCUUCCGGAUGGCACUGUCACCCUGGACAGCGGCCACCUGAACAGCCACUCUCAAGAUUUCCGUUUCC
Indri indri	116	GGAAACGAGGCCUGCUUGGAAACUGGGUGACGGAGAUGUCCCACGUGUGGCUGCGGGUUGUCACUGUGGCCCCGUGCGGUGGCGCCAGAGCAGCCUCCACGAACGACCUCGUUUCC
Microcebus griseorufus	116	GAAAACGGGGCCUGCUUGGAAACUGGGUGGCGGAGAUGUCCUACACGUGGCUGCUCGUUGUCACUGUGGCCCCGCACGGUGGCACCAGAGCGGCCUCCGCAAACGACCUCGUUUCC
Alouatta palliata	116	AGAAACAGGGCCUUCCUGGAGAUUUGGUGAUGGAGAUGUCGAGCAGGUGGCCUCUGGACGCCACUGUUGCCCUGCAUGGUGGCCCCGGAGCAGCCCCUAUGAACAACCCCGUUUCU
Octomys mimax	117	GGAAACGCGGACUGUGGGCAAUUAAGAUGCUGAAGAUGUGGCAGGUGUGGCCUCCGGAAGGCACUGUCGCUCUGCACAGUGGCCACCAGAACAGCCACCAUCAAGAAUCCCGUUUCC
Cercopithecus mona	116	GGAAACAGGGUCUUCCUGGAGAUUUGGUGAUGGAGAUGUCAAGCAGGCGGCCUCUGGACGUCACUGUUGCCCUGCAUGGUGGCCCCAGAGCAGCCUCUACGAACAACCUCGUUUCC
Nasalis larvatus	116	GGAGACAGGGUCUUCCUGGAGAUUUGGUGAUGGAGAUGUCAAGCAGGCGGCCUCUGGACGUCACUGCUGCCCUGCAUGGUGGCCCCAGAGCAGCCUCUAUGAACAACCUCGUUUCC
Pygathrix nemaeus	116	GGAGACAGGGUCUUCCUGGAGAUUUGGUGAUGGAGAUGUCAAGCAGGCGGCCUCUGGACGUCACUGUUGCCCUGCAUGGUGGCCCCAGAGCAGCCUCUAUGAACAACCUCGUUUCC
Semnopithecus entellus	116	GGAGACAGGGUCUUCCUGGAGAUUUGGUGAUGGAGAUGUCAAGCAGGCGGCCUCUGGACGUCACUGUUGCCCUGCAUGGUGGCCCCAGAGCAGCCUCUAUGAACAACCUCGUUUCC
Tympanoctomys barrerae	117	GGAAACGCGCACUGUGGGCAAUUAAGAUGCUGAAGAUGUGGCAGGUGUGGCCUCCGGAUGGCACUGUUGCUCUGCACAGCGGCCACCAGAACAGCCACCAUCAAGAAUCCCGUUUCC
Pongo pygmaeus	114	GGAAACAGGGUCUUCCUGGAGAUUUGGUGAUGGAGAUGUCAAGCAGGUGGCCUUUGGACGUCACCGUUGCCCUGCAUGGUGGCCCCAGAGCAGCCUCUAUGAAACCUCGUUUCC
Saguinus imperator	115	AGAAACAGGGUCUUCCUGGAGAUUUGGUGAUGGAGAUGUCGAGCAGGAGGCCUCUGGACGCCACUGUUGCCCUGCACGGUGGCCCGGAGCAGCCCCUAUGAACAACCCCGUUUCU
Saguinus midas	115	AGAAACAGGGUCUUCCUGGAGAUUUGGUGAUGGAGAUGUCGAGCAGGAGGCCUCUGGACGCCACUGUUGCCCUGCACGGUGGCCCGGAGCAGCCCCUAUGAACAACCCCGUUUCU
Papio anubis	116	GGCAACAGGGUCUUCCUGGAGAUUUGGUGAUGGAGAUGUCAAGCAGGCGGCCUCUGGACGUCACUGUUGCCCUGCAUGGUGGCCCCAGAGCAGCCUCUACGAACAACCUCGUUUCC
Macaca arctoides	116	GGCAACAGGGUCUUCCUGGAGAUUUGGUGAUGGAGAUGUCAAGCAGGCGGCCUCUGGACGUCACUGUUGCCCUGCAUGGUGGCCCCAGAGCAGCCUCUACGAACAACCUCGUUUCC
Ctenomys sociabilis	116	GGAAACGUGGACUGUGAGCAAUUUGAUGCUGAAGAUGUGGCAGGUAUGGCCUCUGGAUGGCACUGUCGCUCUGCACAGCAGCCACCAGAACAGUCACCAUUAAGAAUCCCGUUUCC
Dinomys branickii	115	GGAAAUGGGCUGUGGGAGAUCAGAUGCUGAAGAUGUGGCUCGUGUGGCCUCCGGAUGGCACUGUCGCUCUGCACAGUGGCCACCUCAACAGCCACAAUCAAGAAUCCCCGUUUCC
Cuniculus paca	116	GGAAACGGGAGCUGUGGGAGAUUAGAUGCUGAAGAUGUUGCGUGUGUGGCCUCCGGAUGGCACUGUCGCUCUGCGCAGCAGCCACCUGAACGGCCACCAUGGAGCGUUCCGUUUCC
Plecturocebus donacophilus	116	AGGAGCAGGGUCUUCCUGGAGAUUCGGUGAUGGACAUGUCGAGCGGGUGGCCUCUGGGCGCCACUGCUGCCCUGCACGGUGGCCCCGGAGCAGCCCCUGCGAACAACCCCGUUUCU
Cynocephalus volans	114	GGACACGAACGGCCUUGGAAGCAGGUGCUGGAGACACUAUGCAUGUGGCCACUGGGUGUCCCUGUGGCUCCGCACAGGGACAGCCAGAGCCACCUCUGUGAACAACCUGUUUCC
Galeopterus variegatus	114	GGACACGAACGGCCUUGGAAGCAGGUGCUGGAGACACUAUGCGUGUGGCCACUGGGUGUCCCUGUGGCUCCGCACAGGGACAGACAGAGCCACUUCUGUGAACAACCUGUUUCC
Dipodomys stephensi	93	GGAAACGGGAGCUUGGGGACAAGCGUGCAGCUGCUGGGUCACAGCGGGUGAACAGGUGGCCGCCAGAGCAGCCACAGCGAAGACCCCGUUUCC
Xerus inauris	80	GGAAACGGGAACUUGGGAGUUAGGCGCUGGAGACGUCAUCAUGUGGCCUCUGGAGCAGCCACUGUGAAGAACCCGCUUCC
Dasyprocta punctata	102	GGAGACGGAGCCGUGGGAGAAGAGAUGCUAAGGCCGUGGCGUGCGUGGCCUCCGGAUGGCACGGUGGCCACCUGGACAGCCACUGUCAGGAGUUCCGUUUCC
Dicerorhinus sumatrensis	74	GGAAACAGGAUCUUCUUGGAAAUUAGGUGAUGACACUGUGGAACCAGAGCGGCCUCUACAAACAACCUGUUUCC
Tapirus terrestris	75	GGAAACAGGAUCUUCUUGGAAAUUAGGUGUCUGCACCGCGGGAACCAGAGCGGCCUCUACAAACAACCUGUUUCC
Equus quagga	75	GGAAACAGGGUCUUCUUGGAAAUUAGGUGACGGCGCAGCAGGAACCAGAGCAGCCUCUACAGACGACCUGUUUCC
Spilogale gracilis	75	GGAAACAGGAUCUUCUUGGAAAUUAGGUGACGGCACCGUGGGGGCCAGAGCGGCUUCUACGAACAGCCUGUUUCC
Mustela nivalis	75	GGAAACAGGAUCUUCUUGGAAAUUAGGUGAUGGCACGGCAGGAGCCAGAGCGGCUUCUACGAACAGCCUGUUUCC
Mellivora capensis	75	GGAAACAGGGUCUUCUUGGAAAUUAGGUGAUGGCACGGCGGGAGCCAGAGCGGCUUCUACGAACAGCCUGUUUCC
Pteronura brasiliensis	75	GGAAACAGGAUCUUCUUGGAAAUUAGGUGAUGGCACGGCGGGAGCCAGAGCGGCUUCUACGAACAGCCUGUUUCC
Martes zibellina	75	GGAAACGGGAUCUUCUUGGAAAUUAGGUGAUGGCGCGGCGGGAGCCAGAGCGGCUUCUGUGAACAGCCUGUUUCC
Eira barbara	75	GGAAACAGGAUCUUCUUGGAAAUUAGGUGAUGGUGCGGCGGGAGCCAGAGCGGCUUCUGUGAACAGCCUGUUUCC
Hyaena hyaena	75	GGAAACAGGACCUUCUUGGAAACUGGGUGACGACGCGGCUGGGGCCAGAGCAGCCCCUGCAGACAACCUGUUUCC
Proteles cristata	75	GGAAACAGGACCUUCUUGGAAACUGGGUGACGACGCGGCUGGGGCCAGAGCAGCCCCUGCAGACAACCUGUUUCC
Crocuta crocuta	75	GGAAACAGGACCUUCUUGGAAACUGGGUGACGACGCGGCUGGGGCCAGAGCAGCCCCUGCAGACAACCUGUUUCC
Mustela lutreola	75	GGAAACAGGAUCUUCUUGGAAAUUAGGUGAUGGCACGGCAGGAGCCAGAGUGGCUUCUACGAACAGCCUGUUUCC
Ursus arctos	75	GGGAACAGGAUCUUCUUGGAAAUUAGGUGACGGCACAGCGGGAGCCAGAGCGGCUUCUACGAACAGCCUGUUUCC
Ursus thibetanus	75	GGGAACAGGAUCUUCUUGGAAAUUAGGUGACGGCACAGCGGGAGCCAGAGCGGCUUCUACGAACAGCCUGUUUCC
Ailurus styani	75	GGAAACAGGAUCUUCUUGGAAAUGAGGUGACGGCGCAGCGGGAGCCGGAGCGGCUUCCGCCCACAGCCUGUUUCC
Aplodontia rufa	81	GGAAACGGAGACUUCGGGAAUCAGGCAUGGAGAUGUCCUGCGUGUGGCUGCUAGAGCAGCCAUGGUCAAGAGGCUGUUUCC
Sciurus niger	81	GGAAACGGCAACCUGGGGAGUCAGGCACGGAGACCUCCUGCACGUGGCCUCUGGAGCGGCCACUGUGGAGAAGCCGCUUCC
Spermophilus dauricus	80	GGAAACGGGAACUUGGGGAGUUAGGCGCUGGAGACGUCGUGCAUGUGGCCCCGGAGCAGCCACUGUGAAGAACUGCCUCC
Paradoxurus hermaphroditus	73	GGGAACAGGGUCUUCUUGGGAAUGAGGCGACGGCGAGGCGGGAGCCAGAGCGGCCCCGCGAUACCCUGUUUCC
Marmota himalayana	80	GGAAACGGGAACUUGGGGAGUUGGGCACUGGAGACGUCGUGCAUGUGGCCCCGGAGCAGCCACUGUGAAGAAGUGCUUCC
Helogale parvula	74	GGAAACAGGACCUUCUUGGAAGUCGGGUGACGGCGAGGCGGGAGCCAGAGCGGCCCCGCAGACAACCUGUUUCC
Marmota vancouverensis	80	GGAAACGGGAACUUGGGGAGUUGGGCACUGGAGACGUCGUGCAGGUGGCCCCGGAGCAGCCACUGUGAAGAAGUGCUUCC
Prionailurus iriomotensis	75	GGAAACAGGGUCUUCUUGGACAUUAGGUGAUGGCGCGGCGGGAGCCAGAGCGGCCCCCGCGAGCCACCUGUUUCC
Felis catus	75	GGAAACAGGGUCUUCUUGGACAUUAGGUGAUGGCGCGGCGGGAGCCAGAGCGGCCCCCGCGAGCCGCCUGUUUCC
Felis chaus	75	GGAAACAGGGUCUUCUUGGACAUUAGGUGAUGGCGCGGCGGGAGCCAGAGCGGCCCCCGCGAGCCGCCUGUUUCC
Caracal caracal	75	GGAAACAGGGUCUUCUUGGACAUUAGGUGAUGGCGCGGCGGGAGCCAGAGUGGCCCCCGCGAGCCACCUGUUUCC
Vulpes ferrilata	75	GGAAACAGGAGCUUCUCGGAAAUUAGGUGACGGCAGAGCGGGAGCCAGGGUGGCCUCCACGAACCACCUGUUUCC
Otocyon megalotis	75	GGAAACAGGAGCUUCUCGGAAAUUAGGUGACGGCAGAGCGGGAGCCAGGGUGGCCUCCACGAACCACCUGUUUCC
Speothos venaticus	75	GGAAACAGGAGCUUCUCGGAAAUUAGGCGACGGCAGAGCGGGAGCCAGGGUGGCCUCCACGAACCACCUGUUUCC
Canis lupus familiaris	75	GGAAACAGGAGCUUCUCGGAAAUUAGGCGACGGCAGAGCGGGAGCCUGGGUGGCCUCCACGAACCACCUGUUUCC
Lycaon pictus	75	GGAAACAGGAGCUUCUCGGAAAUUAGGCGACGGCAGAGCGGGAGCCUGGGUGGCCUCCACGAACCACCUGUUUCC
Lama glama	72	GGAGACAGGGUCUCCCUGGGCAGCGGGUGACAGCAGCGGGCCCUGGAGUGGCCUCUGCGAAGAUGUGUUUCC
Lama guanicoe	72	GGAGACAGGGUCUCCCUGGGCAGCGGGUGACAGCAGCGGGCCCUGGAGUGGCCUCUGCGAAGAUGUGUUUCC
Mungos mungo	74	GGAAACAGGACCUUCUUGGAAGUCGGGCGACGGCGCGGCGGGAGCCAGCGCGGCCCGGCAGACAACCUGUUUCC
Vicugna vicugna	72	GGAGACAGGGUCUCCCUGGGCAGCGGGUGACAGCGGCGGGCCCUGGAGUGGCCUCUGCGAAGAUGUGUUUCC
Taxidea taxus	72	GGGAACAGGAUCUUGGAAAUUCGGCGAUGGCACGGCGGGAGCCAGAGCGGCUUCUGCGAACGGCCUGUCUCC
Megaderma lyra	73	GGAAGAGGGGUCUUCCUGGAAACGAGGUGACAGUACGGUGGGAACCAGAGUGGCCUCCACACACCCCAUUUCC
Glaucomys volans	87	GGAAAUGGCAACCUGGGGAGUCACAGGCGCUGGAGAAGUCACACACGUGGCCUCUGGAGCAGCCGCUGUGAAGAAAGCGCUUCUUCC
Solenodon paradoxus	87	GGGAACAGGCUCUUGUUGGCGACGAGGUGACGGGUGGCACGUGGCCGCAAUGCGGAGGGACAGAGGCCUCUGCCAGCGCCUGUUUCC
Catagonus wagneri	72	GGAAACAAGGUCUUUUUGGAAAUCGGGACGGCAGAGCGGGCCCCAGGGCAGCCUCCUCGACGCCCUGUGUCC
Hipposideros pendleburyi	75	GGCCUCGGGAUCUUCCUGGAAAUCAGGUGACGGCACAGUGGGAACCAGAGUGGCCUCCACAAACCACCUGAUUCC
Eidolon helvum	75	GGACACGGGAUCUCGCUGGAAACCAGGUGACGGCACGGCAGGAGCCGGAGCGCGCUCCACACACCACCUGUUUCC
Uropsilus gracilis	48	GGGAACGGGUACGCGGAGCAGGGCGGCCUCCGCCACCUGCCUGUUCCC
Pteropus pselaphon	75	GGACACGGGAUCUCGUCGGAAACCAGGUGACAGCGCAGCAGGAGCCGGAGCGAGCUCCGCACGCCACCUGUUUCC
Craseonycteris thonglongyai	57	GGAAGCAGGUGACGGCGUGGUGGGAACCCGAGCAGCCCCCACACGCCACCUGUUUCC
Nycticebus bengalensis	127	GCAAGCAUGGGCUGGGCACUGGCCUCACACAGGCGGUGAAGGGGUAACCCUGCGUGGCCCACAGGUUUGUCUUUGAGCACCCGUUUCCCAGGGCACCAGAGCAGCCUCCACAAACCACCUUGUUUCC
Macroglossus sobrinus	73	GGACACGGGAUCUCGUCGGAAACCAGGUGACGGCAGCAGGAGCCGGAGCGCGCUCCACACACCCCCGGUUUCC
Bradypus variegatus	66	GAAAACAAGGACUUCGGGGAGGCAGGUGCGGGCACGCGGCCGCUCGGCACGGAGCACCCCGUUUCC
Philantomba maxwellii	96	AGAAGGGACUGGGGGUGAACUCGGCCGGGCCUCGGGGGUCCCGCGAUGGCGCAGGCGCGCAGGGACCGCAGCGGCGCCCCCGACAACCUAUUUUCU
Monodon monoceros	65	GGAAACCGGGCGGCGACGGCACAGGCUCGGCGGGCAGCAGAGCGGCCUCGCCACGACCGGUUUCC
Cephalophus harveyi	96	AGAAGGGACGGGGGGCGAACUCGGCCGGGCCUCGGGGGUCCCGCGAUGGCGCAGGCGCGCAGGGACCGCAGCGGCGCCCCCGACAACCUAUUUUCU
Eubalaena japonica	65	GGAAACCGGGCGGCGACGGCACAGGCUCGGCGGGCAGCAGCGCGGCCUCGCCACAACCUGUUUCC
Bubalus bubalis	96	AGAAGGGACGCGGGGCGGACUCGGCUGGGCCUCGGGGGUCCCGCGACGGCGCAGGCGCGCGGGGACCGCAGCGGCCCCCACAACGACCUACUUUCU
Sylvicapra grimmia	98	AGAAGGGACGGGGGACGAACUCGGCCGGGCCCCGGGGGGGUCCCGCGAUGGCGCAGGCGCGCAGGGACCGCAGCGGCGCCCCCGACAACCUAUUUUCU
Neotragus pygmaeus	95	AGAAGGGACGGGGGCGAACUCGGCCGGGCCUCGGGGGCCCCGCGACGGCGCAGGCGCGCGGGGACUGCAGCGGCGCCCCUGACAACCUGCUUUCU
Bos taurus	96	AGAAGGGACGCGGGGCGGACUCGGCCGGGCCUCGGGGGUCCCGCGACGGCGCAGGCGCGCGGGGACCGCAGCUGCCCCCGCGACGACCUACUUUCU
Neotragus moschatus	100	AGAAAGGACGGGGGGACGAACUCGGCCGGGCCUCGGGGGGGUCCCGCGACGGCGCAGGCGUGCGGGGACCGCAGCGGCGCCCCCCAACAACCUACUUUCU
Delphinus delphis	65	GGAAACCGGGCGGCGACGGCACAGGCUCGGCGGGCAGCAGAGCGGCCUCGCCACGACCUGUUUCC
Sousa chinensis	65	GGAAACCGGGCGGCGACGGCACAGGCUCGGCGGGCAGCAGAGCGGCCUCGCCACGACCUGUUUCC
Tursiops aduncus	65	GGAAACCGGGCGGCGACGGCACAGGCUCGGCGGGCAGCAGAGCGGCCUCGCCACGACCUGUUUCC
Balaenoptera physalus	65	GGAAACCGGGCGGCGACGGCACAGGCUCGGCGGGCAGCAGAGCGGCCUCGCCACGACCUGUUUCC
Platanista minor	65	GGAAACCGGGCGGCGACGGCACAGGCUCGGCGGGCAGCAGAGCGGCCUCGCCACGACCUGUUUCC
Antidorcas marsupialis	71	AGAAGGGACGGGGGGCGAACUCGGCCGGGCCUCGGGGGUCCCGCGACGGCGCCCCCGACAACCUACUUUCU
Ourebia ourebi	72	AGAAGGGACGGGGGGGCGAACUCGGCUGGGCCUCGGGGGUCCCGCGACGGCGCCCCCGACAACCUACUUUCU
Procapra przewalskii	70	AGAAGGGACGGGGGGCAAACUCGGCCGGGCCUCGGGGUCCCGCGACGGCGCCCCCGACAACCUACUUUCU
Tragelaphus imberbis	96	AGAAGGGACGCGGGGCAGACUCGGCCGGGCCUCGGGGGUCCCGCGACGGCGCAGGCGUGCGGGGACCGCAGCGGCCCCCGCCACGACCUACUUUCU
Bos gaurus	97	AGAAGGGACGCGGGGCGGACUCGGCCGGGCCUCGGGGGGUCCCGCGACGGCGCAGGCGCGCGGGGACCGCAGCUGCCCCCGCGACGACCUACUUUCU
Bos grunniens	97	AGAAGGGACGCGGGGCGGACUCGGCCGGGCCUCGGGGGGUCCCGCGACGGCGCAGGCGCGCGGGGACCGCAGCUGCCCCCGCGACGACCUACUUUCU
Tragelaphus strepsiceros	96	AGAAGGGACGCGGGGCAGACUCGGCCGGGCCUCGGGGGUCCCGCGACGGCGCAGGCGUGCGGGGACCGCAGCGGCCCCCCCGACGACCUACUUUCU
Moschus chrysogaster	97	AGAAGGGACGUGGGGCGGACUCGGCCGGGCCUCGGGGGGGUCCCACGACGGCGCAGGAGCGCGGGGACCGCAGCGGCCCCCCGACGACCUACUUUCU
Moschus moschiferus	97	AGAAGGGACGUGGGGCGGACUCGGCCGGGCCUCGGGGGGGUCCCACGACGGCGCAGGAGCGCGGGGACCGCAGCGGCCCCCCGACGACCUACUUUCU
Damaliscus lunatus	71	AGAAGGGACGGGGGGCGAACUCGGCCGGGCCUCGGGGGUCCCGCGACGGCGCCCCCGACAACCUGCUUUCU
Tragelaphus buxtoni	97	AGAAGGGACGCGGGGCAGACUCGGCCGGGCCUCGGGGGGUCCCGCGACGGCGCAGGCGUGCGGGGACCGCAGCGGCCCCCCCGACGACCUACUUUCU
Connochaetes taurinus	70	AGAAGGGACGGGGGCGAACUCGGCCGGGCCUCGGGGGUCCCGCGACGGCGCCCCCGACAACCUGCUUUCU
Beatragus hunteri	70	AGAAGGGACGGGGGCGAACUCGGCCGGGCCUCGGGGGUCCCGCGACGGCGCCCCCGACAACCUGCUUUCU
Alcelaphus buselaphus	70	AGAAGGGACGGGGGCGAACUCGGCCGGGCCUCGGGGGUCCCGCGACGGCGCCCCCGACAACCUGCUUUCU
Aepyceros melampus	71	AGAAGGGACGGGGGGCGAACUCGGCCGGGCCUUGGGGGUCCCGCGACAGCGCCCCUGACAACCUACUUUCU
Oreamnos americanus	71	AGAAGGGACGGGAGGCGAACUCGGCCGGGCCUCGGGGGUCCUGCGACGGCGCCCCCGACAACCUGCUUUCU
Kobus leche	72	AGAAGGGACAGGGGGCGAACUCGGCCGGGCCUCGGGGGGUCCCGCGACGGCGCCCCCGACAACCUGCUUUCU
Eudorcas thomsonii	71	AGAAGGGACGGGGGGCGAACUCGGCCGGGCCUCGGGGGUCCCGCGACGGCGACCCCGACAACCUACUUUCU
Hippotragus niger	73	AGAAGGGACGGGGGCGGCGAACUCGGCCGGGCCUCGGGGGUCCCGCGACGGCGCCCCCGACAACCUGCUUUCU
Litocranius walleri	71	AGAAGGGACGGGGGGCGAACUCGGCCGGGCCUCGGGGGUCCCGCGACGGCGCCCCCGACAACCUACUUUUU
Madoqua kirkii	71	AGAAGGGACAGGGGGCGAACUCGGCCGGGCCUCGGGGGUCCCGCGACGGCGCCCCCGACAACCUGCUUUCU
Redunca redunca	71	AGAAGGGACAGGGGGCGAACUCGGCCGGGCCUCGGGGGUCCCGCGACGGCGCCCCCGACAACCUGCUUUCU
Megaptera novaeangliae	65	GGAAACCGGGCGGCGACGGCACAGGCUCGGCGGGCAGCAGAGCGGCCUUGCCACGACCUGUUUCC
Saiga tatarica	75	AGAAGGGACGAGGGGGCGGCGAACUCGGCCGGGCCUCGGGGGUCCCGCGACGGCGCGCCCGACAACCUACUUUCU
Oreotragus oreotragus	95	GGGACGGGGAGGGGGCGAACUCGGCCGGGCCUCGGGGGUCCCGCGACGGCGCAGGCGCGCGGGGACCGCAGCGGCGCCCCCGACAACCCGCUUCC
Kobus ellipsiprymnus	72	AGAAGGGACAGGGGGCGAACUCGGCCGGGCCUCGGGGGAUCCCGCGACGGCGCCCCCGACAACCUGCUUUCU
Nanger granti	71	AGAAGGGACGGGGGGCGAACUCGGCCGGGCCUCGGGGGUCCCGCGACGGCGACCCCGACAACCUCCUUUCU
Tragelaphus scriptus	69	AGAAGGGACGCGGGGCAGACUCGGCCGGGCCUCGGGGACCGCAGCGGCCCCUCCGACGACCUACUUUCU
Giraffa camelopardalis	96	GGAGAAGGGACGCGGAGCGGACUCGGCCGGGCCUCGGGGGUCCGGCGACGGCGCAGGCGCGCGGGGACUGCAGCGGCCCCCAGACGACCUCUUUCC
Okapia johnstoni	96	GGAGAAGGGACGCGGAGCGGACUCGGCCGGGCCUCGGGGGUCCGGCGAUGGCACAGGGGCGCGGGGACUGCAGCGGCCCCCAGACGACCUAUUUCC
Raphicerus campestris	71	AGAAGGGAAGGGGGGCGAACUCGGCCGGGCCUUGGGGGUCCCGCAACGGCGCCCCCGACAACCUACUUUCU
Alces alces	95	AGAAGGGACGCGGGGCAGACUCAGCCGGGCCUCGGGGGGUCCCGCGACGGCGCAGGCGCGCGGGGACCGCAGCGGCCCCCCGACGACCUACUUCU
Cervus hanglu	95	AGAAGGGACGCGGGGCGGACUCGGCCGGGCCUCGGGGGUCCCGCGACGGCGCAGGCGCGCGGGGACCGCAGCGGCCCCCCGACGACCUACUUCCU
Cervus albirostris	95	AGAAGGGACGCGGGGCGGACUCGGCCGGGCCUCGGGGGUCCCGCGACGGCGCAGGCGCGCGGGGACCGCAGCGGCCCCCCGACGACCUACUUCCU
Odocoileus hemionus	95	AGAAGGGACGCGGGGCGGACUCGGCCGGGCCUCGGGGGUCCGGCGACGGCGCAGGCGCGCGGGGACCGCAGCGGCCCCCCGACGACCUACUUCCU
Axis porcinus	95	AGAAGGGACGCGGGACGGACUCGGCCGGGCCUCGGGGGUCCCGCGACGGCACAGGCGCGCGGGGACCGCAGCGGCCCCCCGACGACCUACUUCCU
Pseudois nayaur	70	AGAAGGGACGGGGGGCGAACUCGGCCGGGCCUCGGGGGUCCCGCGACGGCGCCCCCGACAACCUGCUUCC
Capra aegagrus	70	AGAAGGGACGGGGGGCGAACUCGGCCGGGCCUCGGGGGUCCCGCGACGGCGCCCCCGACAACCUGCUUCC
Capra sibirica	70	AGAAGGGACGGGGGGCGAACUCGGCCGGGCCUCGGGGGUCCCGCGACGGCGCCCCCGACAACCUGCUUCC
Capra ibex	70	AGAAGGGACGGGGGGCGAACUCGGCCGGGCCUCGGGGGUCCCGCGACGGCGCCCCCGACAACCUGCUUCC
Muntiacus muntjak	95	AGAAGGGACGCGGGGCGGACUCGGCCGGGCCUCGGGGGUCCCGCGACGGCGCAGGCGCGCGGGGACCGCAGCGGCCCCCCGCCGACCUACUUCCU
Muntiacus gongshanensis	95	AGAAGGGACGCGGGGCGGACUCGGCCGGGCCUCGGGGGUCCCGCGACGGCGCAGGCGCGCGGGGACCGCAGCGGCCCCCCGCCGACCUACUUCCU
Hydropotes inermis	70	AGAAGGGACGCGGGGCGGACUCGGCCGGGCCUCGGGGGUCCCGCGACGGCCCCCCGACGACCUACUUCCU
Muntiacus reevesi	96	AGAAGGGACGCGGGGCAGACUCGGCCGGGCCUCGGGGGGUCCCGCGACGGCGCAGGCGCGCGGGGACCGCAGCGGCCCCCCGCCGACCUACUUCCU
Muntiacus crinifrons	98	AGAAGGGACGCGGGGCGGACUCGGCCGGGCCUCGGGGGGGGUCCCGCGACGGCGCAGGCGCGCGGGGACCGCAGCGGCCCCCCGCCGACCUACUUCCU
